# Supplementary material for: Gap junctions amplify spatial variations in cell volume in proliferating tumor spheroids
Source: Nat Commun. 2020 Dec 1;11:6148. doi: 10.1038/s41467-020-19904-5 (PMC7708487; doi:10.1038/s41467-020-19904-5)
Supplement: Supplementary file 4 — Source Data [file 41467_2020_19904_MOESM4_ESM.xlsx]

## Sheet: Figure 2b
	time	V1	V2
Figure 2b	0	1848.94	1848.94
	10	1848.94	1848.94
	20	1848.94	1848.94
	30	1848.94	1848.94
	40	1848.94	1848.94
	50	1848.94	1848.94
	60	1848.94	1848.94
	70	1848.87	1848.95
	80	1848.68	1848.99
	90	1848.35	1849.05
	100	1847.9	1849.13
	110	1847.31	1849.24
	120	1846.61	1849.37
	130	1845.78	1849.52
	140	1844.83	1849.7
	150	1843.77	1849.9
	160	1842.58	1850.12
	170	1841.28	1850.37
	180	1839.87	1850.64
	190	1838.34	1850.94
	200	1836.7	1851.25
	210	1834.96	1851.59
	220	1833.1	1851.96
	230	1831.15	1852.34
	240	1829.08	1852.75
	250	1826.92	1853.18
	260	1824.65	1853.64
	270	1822.29	1854.11
	280	1819.82	1854.61
	290	1817.27	1855.13
	300	1814.61	1855.68
	310	1811.87	1856.24
	320	1809.04	1856.83
	330	1806.11	1857.44
	340	1803.1	1858.08
	350	1800	1858.74
	360	1796.82	1859.41
	370	1793.55	1860.11
	380	1790.21	1860.84
	390	1786.78	1861.58
	400	1783.28	1862.35
	410	1779.7	1863.14
	420	1776.04	1863.95
	430	1772.31	1864.79
	440	1768.51	1865.64
	450	1764.64	1866.52
	460	1760.7	1867.42
	470	1756.69	1868.34
	480	1752.62	1869.29
	490	1748.48	1870.25
	500	1744.28	1871.24
	510	1740.02	1872.25
	520	1735.7	1873.28
	530	1731.32	1874.34
	540	1726.88	1875.41
	550	1722.38	1876.51
	560	1717.84	1877.63
	570	1713.24	1878.77
	580	1708.58	1879.94
	590	1703.88	1881.12
	600	1699.13	1882.33
	610	1694.33	1883.56
	620	1689.49	1884.81
	630	1684.6	1886.09
	640	1679.67	1887.38
	650	1674.7	1888.7
	660	1669.68	1890.04
	670	1664.69	1891.39
	680	1659.78	1892.74
	690	1654.96	1894.08
	700	1650.21	1895.42
	710	1645.54	1896.76
	720	1640.95	1898.09
	730	1636.44	1899.42
	740	1632	1900.75
	750	1627.64	1902.07
	760	1623.35	1903.39
	770	1619.13	1904.7
	780	1614.99	1906.01
	790	1610.91	1907.32
	800	1606.91	1908.64
	810	1602.99	1909.95
	820	1599.13	1911.27
	830	1595.35	1912.6
	840	1591.64	1913.93
	850	1588	1915.26
	860	1584.42	1916.6
	870	1580.92	1917.94
	880	1577.48	1919.28
	890	1574.1	1920.62
	900	1570.79	1921.97
	910	1567.54	1923.32
	920	1564.36	1924.68
	930	1561.23	1926.03
	940	1558.17	1927.39
	950	1555.16	1928.75
	960	1552.21	1930.12
	970	1549.32	1931.48
	980	1546.49	1932.85
	990	1543.71	1934.22
	1000	1540.98	1935.59
	1010	1538.31	1936.96
	1020	1535.69	1938.33
	1030	1533.12	1939.7
	1040	1530.6	1941.08
	1050	1528.13	1942.45
	1060	1525.71	1943.83
	1070	1523.34	1945.2
	1080	1521.01	1946.58
	1090	1518.73	1947.95
	1100	1516.5	1949.33
	1110	1514.31	1950.71
	1120	1512.17	1952.08
	1130	1510.06	1953.46
	1140	1508	1954.83
	1150	1505.99	1956.21
	1160	1504.01	1957.58
	1170	1502.07	1958.95
	1180	1500.18	1960.32
	1190	1498.32	1961.69
	1200	1496.5	1963.06
	1210	1494.71	1964.43
	1220	1492.96	1965.79
	1230	1491.25	1967.16
	1240	1489.58	1968.52
	1250	1487.93	1969.88
	1260	1486.33	1971.24
	1270	1484.75	1972.59
	1280	1483.21	1973.95
	1290	1481.7	1975.3
	1300	1480.22	1976.64
	1310	1478.76	1977.98
	1320	1477.32	1979.3
	1330	1475.9	1980.6
	1340	1474.48	1981.89
	1350	1473.09	1983.16
	1360	1471.71	1984.42
	1370	1470.34	1985.66
	1380	1468.99	1986.89
	1390	1467.65	1988.1
	1400	1466.33	1989.29
	1410	1465.02	1990.48
	1420	1463.73	1991.64
	1430	1462.45	1992.8
	1440	1461.18	1993.94
	1450	1459.93	1995.06
	1460	1458.69	1996.17
	1470	1457.47	1997.27
	1480	1456.26	1998.36
	1490	1455.06	1999.43
	1500	1453.87	2000.49
	1510	1452.7	2001.53
	1520	1451.54	2002.56
	1530	1450.39	2003.58
	1540	1449.25	2004.59
	1550	1448.13	2005.59
	1560	1447.02	2006.57
	1570	1445.92	2007.54
	1580	1444.83	2008.5
	1590	1443.76	2009.45
	1600	1442.69	2010.38
	1610	1441.64	2011.31
	1620	1440.6	2012.22
	1630	1439.57	2013.12
	1640	1438.55	2014.01
	1650	1437.55	2014.89
	1660	1436.55	2015.76
	1670	1435.57	2016.61
	1680	1434.59	2017.46
	1690	1433.63	2018.3
	1700	1432.67	2019.12
	1710	1431.73	2019.94
	1720	1430.8	2020.74
	1730	1429.87	2021.54
	1740	1428.96	2022.33
	1750	1428.06	2023.1
	1760	1427.16	2023.87
	1770	1426.28	2024.62
	1780	1425.41	2025.37
	1790	1424.54	2026.11
	1800	1423.69	2026.84
	1810	1422.84	2027.56
	1820	1422.01	2028.27
	1830	1421.18	2028.97
	1840	1420.36	2029.66
	1850	1419.55	2030.35
	1860	1418.75	2031.02
	1870	1417.96	2031.69
	1880	1417.17	2032.35
	1890	1416.4	2033
	1900	1415.63	2033.65
	1910	1414.87	2034.28
	1920	1414.12	2034.91
	1930	1413.38	2035.53
	1940	1412.65	2036.14
	1950	1411.92	2036.74
	1960	1411.21	2037.33
	1970	1410.5	2037.92
	1980	1409.79	2038.5
	1990	1409.1	2039.08
	2000	1408.41	2039.64
	2010	1407.73	2040.2
	2020	1407.06	2040.75
	2030	1406.39	2041.3
	2040	1405.74	2041.84
	2050	1405.09	2042.37
	2060	1404.44	2042.89
	2070	1403.81	2043.41
	2080	1403.18	2043.92
	2090	1402.55	2044.43
	2100	1401.94	2044.93
	2110	1401.33	2045.42
	2120	1400.73	2045.9
	2130	1400.13	2046.38
	2140	1399.54	2046.86
	2150	1398.96	2047.32
	2160	1398.38	2047.79
	2170	1397.81	2048.24
	2180	1397.25	2048.69
	2190	1396.69	2049.13
	2200	1396.14	2049.57
	2210	1395.59	2050.01
	2220	1395.05	2050.43
	2230	1394.52	2050.85
	2240	1393.99	2051.27
	2250	1393.46	2051.68
	2260	1392.95	2052.09
	2270	1392.44	2052.49
	2280	1391.93	2052.88
	2290	1391.43	2053.27
	2300	1390.93	2053.66
	2310	1390.44	2054.04
	2320	1389.96	2054.41
	2330	1389.48	2054.78
	2340	1389.01	2055.15
	2350	1388.54	2055.51
	2360	1388.08	2055.86
	2370	1387.62	2056.22
	2380	1387.16	2056.56
	2390	1386.72	2056.91
	2400	1386.27	2057.24
	2410	1385.83	2057.58
	2420	1385.4	2057.91
	2430	1384.97	2058.23
	2440	1384.55	2058.55
	2450	1384.13	2058.87
	2460	1383.71	2059.18
	2470	1383.3	2059.49
	2480	1382.89	2059.79
	2490	1382.49	2060.09
	2500	1382.09	2060.39
	2510	1381.7	2060.68
	2520	1381.31	2060.97
	2530	1380.92	2061.25
	2540	1380.54	2061.54
	2550	1380.17	2061.81
	2560	1379.79	2062.09
	2570	1379.43	2062.36
	2580	1379.06	2062.62
	2590	1378.7	2062.89
	2600	1378.34	2063.15
	2610	1377.99	2063.4
	2620	1377.64	2063.65
	2630	1377.3	2063.9
	2640	1376.96	2064.15
	2650	1376.62	2064.39
	2660	1376.29	2064.63
	2670	1375.95	2064.87
	2680	1375.63	2065.1
	2690	1375.3	2065.33
	2700	1374.99	2065.56
	2710	1374.67	2065.78
	2720	1374.36	2066
	2730	1374.05	2066.22
	2740	1373.74	2066.43
	2750	1373.44	2066.65
	2760	1373.14	2066.86
	2770	1372.84	2067.06
	2780	1372.55	2067.27
	2790	1372.26	2067.47
	2800	1371.97	2067.66
	2810	1371.69	2067.86
	2820	1371.41	2068.05
	2830	1371.13	2068.24
	2840	1370.86	2068.43
	2850	1370.58	2068.62
	2860	1370.32	2068.8
	2870	1370.05	2068.98
	2880	1369.79	2069.16
	2890	1369.53	2069.33
	2900	1369.27	2069.5
	2910	1369.02	2069.67
	2920	1368.76	2069.84
	2930	1368.52	2070.01
	2940	1368.27	2070.17
	2950	1368.03	2070.33
	2960	1367.79	2070.49
	2970	1367.55	2070.65
	2980	1367.31	2070.8
	2990	1367.08	2070.96
	3000	1366.85	2071.11
	3010	1366.62	2071.25
	3020	1366.39	2071.4
	3030	1366.17	2071.54
	3040	1365.95	2071.69
	3050	1365.73	2071.83
	3060	1365.51	2071.97
	3070	1365.3	2072.1
	3080	1365.09	2072.24
	3090	1364.88	2072.37
	3100	1364.67	2072.5
	3110	1364.47	2072.63
	3120	1364.27	2072.76
	3130	1364.07	2072.88
	3140	1363.87	2073
	3150	1363.67	2073.13
	3160	1363.48	2073.25
	3170	1363.29	2073.36
	3180	1363.1	2073.48
	3190	1362.91	2073.6
	3200	1362.72	2073.71
	3210	1362.54	2073.82
	3220	1362.36	2073.93
	3230	1362.18	2074.04
	3240	1362	2074.15
	3250	1361.82	2074.25
	3260	1361.65	2074.36
	3270	1361.48	2074.46
	3280	1361.31	2074.56
	3290	1361.14	2074.66
	3300	1360.97	2074.76
	3310	1360.81	2074.86
	3320	1360.65	2074.95
	3330	1360.48	2075.05
	3340	1360.32	2075.14
	3350	1360.17	2075.23
	3360	1360.01	2075.32
	3370	1359.86	2075.41
	3380	1359.7	2075.5
	3390	1359.55	2075.58
	3400	1359.4	2075.67
	3410	1359.25	2075.75
	3420	1359.11	2075.83
	3430	1358.96	2075.91
	3440	1358.82	2075.99
	3450	1358.68	2076.07
	3460	1358.54	2076.15
	3470	1358.4	2076.23
	3480	1358.26	2076.3
	3490	1358.13	2076.38
	3500	1357.99	2076.45
	3510	1357.86	2076.52
	3520	1357.73	2076.59
	3530	1357.6	2076.66
	3540	1357.47	2076.73
	3550	1357.34	2076.8
	3560	1357.22	2076.86
	3570	1357.09	2076.93
	3580	1356.97	2076.99
	3590	1356.85	2077.06
	3600	1356.73	2077.12
	3610	1356.61	2077.18
	3620	1356.49	2077.24
	3630	1356.37	2077.3
	3640	1356.26	2077.36
	3650	1356.14	2077.42
	3660	1356.03	2077.48
	3670	1355.92	2077.53
	3680	1355.81	2077.59
	3690	1355.7	2077.64
	3700	1355.59	2077.7
	3710	1355.48	2077.75
	3720	1355.38	2077.8
	3730	1355.27	2077.86
	3740	1355.17	2077.91
	3750	1355.06	2077.96
	3760	1354.96	2078
	3770	1354.86	2078.05
	3780	1354.76	2078.1
	3790	1354.66	2078.15
	3800	1354.57	2078.19
	3810	1354.47	2078.24
	3820	1354.38	2078.28
	3830	1354.28	2078.33
	3840	1354.19	2078.37
	3850	1354.1	2078.41
	3860	1354	2078.45
	3870	1353.91	2078.49
	3880	1353.83	2078.53
	3890	1353.74	2078.57
	3900	1353.65	2078.61
	3910	1353.56	2078.65
	3920	1353.48	2078.69
	3930	1353.39	2078.73
	3940	1353.31	2078.76
	3950	1353.23	2078.8
	3960	1353.14	2078.83
	3970	1353.06	2078.87
	3980	1352.98	2078.9
	3990	1352.9	2078.94
	4000	1352.82	2078.97

## Sheet: Figure 2c
	GJ	time	rate 1	rate 2	membrane	time	rate 1	rate 2
Figure 2c		0	0	0		0	-4.26261e-13	-4.26261e-13
		10	0	0		10	-1.90604e-10	-1.90604e-10
		20	0	0		20	-1.80728e-10	-1.80728e-10
		30	0	0		30	-1.7325e-10	-1.7325e-10
		40	0	0		40	-1.69357e-10	-1.69357e-10
		50	0	0		50	-1.68456e-10	-1.68456e-10
		60	0	0		60	-1.7114e-10	-1.7114e-10
		70	-0.00157496	0.00157496		70	-0.0116342	0.000808459
		80	-0.00313345	0.00313345		80	-0.0231038	0.00163314
		90	-0.00467568	0.00467568		90	-0.034417	0.00246733
		100	-0.00620181	0.00620181		100	-0.0455736	0.00331007
		110	-0.00771202	0.00771202		110	-0.056574	0.00416191
		120	-0.0092065	0.0092065		120	-0.0674182	0.00502258
		130	-0.0106854	0.0106854		130	-0.0781071	0.00589199
		140	-0.0121489	0.0121489		140	-0.0886404	0.00677035
		150	-0.0135972	0.0135972		150	-0.0990177	0.00765703
		160	-0.0150303	0.0150303		160	-0.10924	0.00855152
		170	-0.0164486	0.0164486		170	-0.119307	0.00945508
		180	-0.0178521	0.0178521		180	-0.129221	0.0103676
		190	-0.019241	0.019241		190	-0.138979	0.0112873
		200	-0.0206154	0.0206154		200	-0.148584	0.0122165
		210	-0.0219755	0.0219755		210	-0.158035	0.0131534
		220	-0.0233214	0.0233214		220	-0.167333	0.0140989
		230	-0.0246532	0.0246532		230	-0.176478	0.0150526
		240	-0.0259712	0.0259712		240	-0.18547	0.0160147
		250	-0.0272754	0.0272754		250	-0.19431	0.0169849
		260	-0.028566	0.028566		260	-0.202999	0.0179638
		270	-0.029843	0.029843		270	-0.211537	0.0189522
		280	-0.0311067	0.0311067		280	-0.219924	0.0199483
		290	-0.0323572	0.0323572		290	-0.228159	0.0209521
		300	-0.0335945	0.0335945		300	-0.236246	0.0219656
		310	-0.0348189	0.0348189		310	-0.244183	0.0229867
		320	-0.0360304	0.0360304		320	-0.251971	0.024018
		330	-0.0372291	0.0372291		330	-0.259612	0.0250581
		340	-0.0384151	0.0384151		340	-0.267104	0.0261061
		350	-0.0395887	0.0395887		350	-0.274448	0.0271628
		360	-0.0407499	0.0407499		360	-0.281647	0.0282296
		370	-0.0418987	0.0418987		370	-0.288699	0.0293045
		380	-0.0430354	0.0430354		380	-0.295606	0.0303888
		390	-0.04416	0.04416		390	-0.302368	0.031483
		400	-0.0452727	0.0452727		400	-0.308986	0.032586
		410	-0.0463734	0.0463734		410	-0.315461	0.0336984
		420	-0.0474625	0.0474625		420	-0.321793	0.0348201
		430	-0.0485399	0.0485399		430	-0.327983	0.035952
		440	-0.0496058	0.0496058		440	-0.334033	0.0370939
		450	-0.0506602	0.0506602		450	-0.339942	0.0382446
		460	-0.0517033	0.0517033		460	-0.345709	0.0394053
		470	-0.0527351	0.0527351		470	-0.35134	0.0405766
		480	-0.0537558	0.0537558		480	-0.35683	0.0417568
		490	-0.0547655	0.0547655		490	-0.362186	0.0429487
		500	-0.0557642	0.0557642		500	-0.367402	0.0441493
		510	-0.0567521	0.0567521		510	-0.372485	0.0453615
		520	-0.0577293	0.0577293		520	-0.377432	0.0465828
		530	-0.0586958	0.0586958		530	-0.382244	0.0478145
		540	-0.0596517	0.0596517		540	-0.386925	0.0490579
		550	-0.0605972	0.0605972		550	-0.391473	0.0503108
		560	-0.0615323	0.0615323		560	-0.395889	0.0515746
		570	-0.0624571	0.0624571		570	-0.400175	0.0528485
		580	-0.0633717	0.0633717		580	-0.404332	0.0541336
		590	-0.0642763	0.0642763		590	-0.408361	0.0554297
		600	-0.0651708	0.0651708		600	-0.412262	0.0567363
		610	-0.0660554	0.0660554		610	-0.416038	0.0580544
		620	-0.0669302	0.0669302		620	-0.419688	0.0593829
		630	-0.0677953	0.0677953		630	-0.423214	0.0607226
		640	-0.0686507	0.0686507		640	-0.426615	0.0620723
		650	-0.0694965	0.0694965		650	-0.429896	0.0634337
		660	-0.0703329	0.0703329		660	-0.433054	0.0648055
		670	-0.0695854	0.0695854		670	-0.425418	0.0652572
		680	-0.0688461	0.0688461		680	-0.417913	0.0656792
		690	-0.068115	0.068115		690	-0.41053	0.0660827
		700	-0.067392	0.067392		700	-0.403269	0.066469
		710	-0.066677	0.066677		710	-0.396127	0.0668358
		720	-0.0659701	0.0659701		720	-0.389102	0.0671836
		730	-0.0652711	0.0652711		730	-0.382192	0.0675118
		740	-0.06458	0.06458		740	-0.375398	0.0678227
		750	-0.0638967	0.0638967		750	-0.368718	0.0681149
		760	-0.0632213	0.0632213		760	-0.362147	0.0683875
		770	-0.0625536	0.0625536		770	-0.355688	0.0686425
		780	-0.0618935	0.0618935		780	-0.349337	0.0688787
		790	-0.0612411	0.0612411		790	-0.34248	0.0698814
		800	-0.0605963	0.0605963		800	-0.335673	0.0709418
		810	-0.0599589	0.0599589		810	-0.328973	0.0719817
		820	-0.059329	0.059329		820	-0.322382	0.0730023
		830	-0.0587065	0.0587065		830	-0.315898	0.0740035
		840	-0.0580913	0.0580913		840	-0.309516	0.0749818
		850	-0.0574834	0.0574834		850	-0.303242	0.0759425
		860	-0.0568828	0.0568828		860	-0.297067	0.076881
		870	-0.0562893	0.0562893		870	-0.290995	0.0777991
		880	-0.055703	0.055703		880	-0.285023	0.0786965
		890	-0.0551238	0.0551238		890	-0.27915	0.079573
		900	-0.0545515	0.0545515		900	-0.273374	0.0804286
		910	-0.0539862	0.0539862		910	-0.267695	0.0812629
		920	-0.0534278	0.0534278		920	-0.262111	0.0820763
		930	-0.0528762	0.0528762		930	-0.256623	0.0828693
		940	-0.0523314	0.0523314		940	-0.251227	0.0836406
		950	-0.0517933	0.0517933		950	-0.245922	0.0843909
		960	-0.0512619	0.0512619		960	-0.240709	0.0851199
		970	-0.050737	0.050737		970	-0.235586	0.0858285
		980	-0.0502187	0.0502187		980	-0.23055	0.0865152
		990	-0.0497069	0.0497069		990	-0.225603	0.0871814
		1000	-0.0492014	0.0492014		1000	-0.220741	0.0878264
		1010	-0.0487023	0.0487023		1010	-0.215964	0.0884498
		1020	-0.0482095	0.0482095		1020	-0.211269	0.0890518
		1030	-0.047723	0.047723		1030	-0.20666	0.0896347
		1040	-0.0472425	0.0472425		1040	-0.202132	0.0901958
		1050	-0.0467682	0.0467682		1050	-0.197682	0.0907357
		1060	-0.0462999	0.0462999		1060	-0.193315	0.0912566
		1070	-0.0458376	0.0458376		1070	-0.189024	0.0917561
		1080	-0.0453812	0.0453812		1080	-0.184811	0.0922352
		1090	-0.0449307	0.0449307		1090	-0.180674	0.0926938
		1100	-0.0444859	0.0444859		1100	-0.176612	0.0931331
		1110	-0.0440469	0.0440469		1110	-0.172624	0.0935518
		1120	-0.0436135	0.0436135		1120	-0.168709	0.0939508
		1130	-0.0431857	0.0431857		1130	-0.164866	0.09433
		1140	-0.0427634	0.0427634		1140	-0.161095	0.0946907
		1150	-0.0423467	0.0423467		1150	-0.157391	0.0950303
		1160	-0.0419353	0.0419353		1160	-0.153758	0.0953519
		1170	-0.0415293	0.0415293		1170	-0.150193	0.095655
		1180	-0.0411286	0.0411286		1180	-0.146693	0.0959386
		1190	-0.0407331	0.0407331		1190	-0.14326	0.096204
		1200	-0.0403428	0.0403428		1200	-0.139892	0.0964506
		1210	-0.0399575	0.0399575		1210	-0.136588	0.0966802
		1220	-0.0395774	0.0395774		1220	-0.133346	0.0968904
		1230	-0.0392022	0.0392022		1230	-0.130166	0.0970835
		1240	-0.0388319	0.0388319		1240	-0.127046	0.097259
		1250	-0.0384665	0.0384665		1250	-0.123986	0.0974168
		1260	-0.0381059	0.0381059		1260	-0.120987	0.097558
		1270	-0.0377501	0.0377501		1270	-0.118043	0.0976817
		1280	-0.0373989	0.0373989		1280	-0.115158	0.0977894
		1290	-0.0370524	0.0370524		1290	-0.112328	0.0978798
		1300	-0.0367104	0.0367104		1300	-0.109876	0.0976651
		1310	-0.0363724	0.0363724		1310	-0.108633	0.0963761
		1320	-0.0360381	0.0360381		1320	-0.107404	0.0951026
		1330	-0.0357073	0.0357073		1330	-0.106187	0.0938447
		1340	-0.0353802	0.0353802		1340	-0.104983	0.0925994
		1350	-0.0350566	0.0350566		1350	-0.103791	0.0913703
		1360	-0.0347365	0.0347365		1360	-0.102612	0.0901556
		1370	-0.0344199	0.0344199		1370	-0.101445	0.0889548
		1380	-0.0341067	0.0341067		1380	-0.10029	0.0877676
		1390	-0.033797	0.033797		1390	-0.0991475	0.0865954
		1400	-0.0334906	0.0334906		1400	-0.0980187	0.0854372
		1410	-0.0331875	0.0331875		1410	-0.0968991	0.084291
		1420	-0.0328878	0.0328878		1420	-0.0957939	0.0831596
		1430	-0.0325913	0.0325913		1430	-0.0946979	0.0820413
		1440	-0.032298	0.032298		1440	-0.0936145	0.0809359
		1450	-0.032008	0.032008		1450	-0.0925435	0.0798443
		1460	-0.031721	0.031721		1460	-0.0914819	0.0787646
		1470	-0.0314373	0.0314373		1470	-0.0904332	0.0776988
		1480	-0.0311566	0.0311566		1480	-0.0893945	0.076645
		1490	-0.030879	0.030879		1490	-0.0883673	0.0756036
		1500	-0.0306044	0.0306044		1500	-0.0873503	0.0745741
		1510	-0.0303328	0.0303328		1510	-0.0863453	0.073558
		1520	-0.0300642	0.0300642		1520	-0.0853496	0.0725528
		1530	-0.0297985	0.0297985		1530	-0.0843658	0.0715605
		1540	-0.0295358	0.0295358		1540	-0.083392	0.0705796
		1550	-0.0292759	0.0292759		1550	-0.0824278	0.0696099
		1560	-0.0290188	0.0290188		1560	-0.0814748	0.0686525
		1570	-0.0287646	0.0287646		1570	-0.0805319	0.0677062
		1580	-0.0285132	0.0285132		1580	-0.0795979	0.0667707
		1590	-0.0282645	0.0282645		1590	-0.0786748	0.0658463
		1600	-0.0280185	0.0280185		1600	-0.0777607	0.0649335
		1610	-0.0277753	0.0277753		1610	-0.0768572	0.0640314
		1620	-0.0275347	0.0275347		1620	-0.0759633	0.0631404
		1630	-0.0272968	0.0272968		1630	-0.0750788	0.06226
		1640	-0.0270615	0.0270615		1640	-0.0742033	0.0613895
		1650	-0.0268287	0.0268287		1650	-0.0733372	0.0605296
		1660	-0.0265986	0.0265986		1660	-0.0724804	0.05968
		1670	-0.0263709	0.0263709		1670	-0.0716328	0.0588406
		1680	-0.0261458	0.0261458		1680	-0.070795	0.058012
		1690	-0.0259231	0.0259231		1690	-0.0699647	0.0571916
		1700	-0.0257029	0.0257029		1700	-0.0691444	0.0563824
		1710	-0.0254852	0.0254852		1710	-0.0683317	0.0555818
		1720	-0.0252698	0.0252698		1720	-0.0675288	0.054792
		1730	-0.0250568	0.0250568		1730	-0.0667345	0.0540112
		1740	-0.0248462	0.0248462		1740	-0.0659489	0.0532403
		1750	-0.0246379	0.0246379		1750	-0.0651698	0.0524775
		1760	-0.0244318	0.0244318		1760	-0.0644013	0.0517248
		1770	-0.0242281	0.0242281		1770	-0.0636402	0.0509806
		1780	-0.0240266	0.0240266		1780	-0.0628863	0.0502451
		1790	-0.0238274	0.0238274		1790	-0.0621422	0.0495198
		1800	-0.0236303	0.0236303		1800	-0.0614047	0.0488019
		1810	-0.0234355	0.0234355		1810	-0.0606751	0.0480927
		1820	-0.0232428	0.0232428		1820	-0.0599544	0.0473928
		1830	-0.0230522	0.0230522		1830	-0.0592411	0.0467013
		1840	-0.0228637	0.0228637		1840	-0.0585345	0.0460172
		1850	-0.0226774	0.0226774		1850	-0.0578364	0.0453422
		1860	-0.0224931	0.0224931		1860	-0.0571455	0.0446751
		1870	-0.0223108	0.0223108		1870	-0.0564621	0.0440162
		1880	-0.0221306	0.0221306		1880	-0.0557859	0.0433651
		1890	-0.0219524	0.0219524		1890	-0.0551169	0.0427219
		1900	-0.0217761	0.0217761		1900	-0.0544556	0.0420864
		1910	-0.0216018	0.0216018		1910	-0.0538004	0.0414586
		1920	-0.0214295	0.0214295		1920	-0.0531529	0.0408384
		1930	-0.0212591	0.0212591		1930	-0.0525127	0.0402262
		1940	-0.0210905	0.0210905		1940	-0.0518795	0.0396215
		1950	-0.0209239	0.0209239		1950	-0.0512519	0.0390232
		1960	-0.0207591	0.0207591		1960	-0.0506317	0.0384326
		1970	-0.0205961	0.0205961		1970	-0.0500181	0.0378492
		1980	-0.020435	0.020435		1980	-0.049411	0.0372726
		1990	-0.0202756	0.0202756		1990	-0.0488113	0.0367037
		2000	-0.0201181	0.0201181		2000	-0.048217	0.0361412
		2010	-0.0199622	0.0199622		2010	-0.0476293	0.0355853
		2020	-0.0198082	0.0198082		2020	-0.047049	0.0350376
		2030	-0.0196558	0.0196558		2030	-0.0464739	0.0344952
		2040	-0.0195052	0.0195052		2040	-0.0459049	0.0339597
		2050	-0.0193562	0.0193562		2050	-0.0453424	0.0334308
		2060	-0.0192089	0.0192089		2060	-0.0447859	0.0329084
		2070	-0.0190633	0.0190633		2070	-0.0442355	0.0323925
		2080	-0.0189192	0.0189192		2080	-0.0436914	0.0318831
		2090	-0.0187768	0.0187768		2090	-0.0431521	0.0313788
		2100	-0.018636	0.018636		2100	-0.0426193	0.0308816
		2110	-0.0184968	0.0184968		2110	-0.0420919	0.0303904
		2120	-0.0183591	0.0183591		2120	-0.0415706	0.0299052
		2130	-0.018223	0.018223		2130	-0.041055	0.0294265
		2140	-0.0180884	0.0180884		2140	-0.0405445	0.0289525
		2150	-0.0179553	0.0179553		2150	-0.0400401	0.0284851
		2160	-0.0178237	0.0178237		2160	-0.0395409	0.0280233
		2170	-0.0176936	0.0176936		2170	-0.0390468	0.027567
		2180	-0.0175649	0.0175649		2180	-0.0385579	0.0271161
		2190	-0.0174377	0.0174377		2190	-0.0380753	0.0266718
		2200	-0.0173119	0.0173119		2200	-0.0375972	0.0262322
		2210	-0.0171875	0.0171875		2210	-0.0371241	0.0257978
		2220	-0.0170646	0.0170646		2220	-0.0366558	0.0253686
		2230	-0.016943	0.016943		2230	-0.036193	0.024945
		2240	-0.0168228	0.0168228		2240	-0.0357346	0.0245267
		2250	-0.0167039	0.0167039		2250	-0.0352835	0.0241141
		2260	-0.0165864	0.0165864		2260	-0.0348351	0.0237064
		2270	-0.0164702	0.0164702		2270	-0.0343911	0.0233024
		2280	-0.0163553	0.0163553		2280	-0.0339533	0.0229046
		2290	-0.0162417	0.0162417		2290	-0.03352	0.0225119
		2300	-0.0161294	0.0161294		2300	-0.0330908	0.0221232
		2310	-0.0160183	0.0160183		2310	-0.0326658	0.02174
		2320	-0.0159085	0.0159085		2320	-0.0322466	0.0213607
		2330	-0.0158	0.0158		2330	-0.0318323	0.0209877
		2340	-0.0156926	0.0156926		2340	-0.0314214	0.020618
		2350	-0.0155865	0.0155865		2350	-0.0310153	0.0202526
		2360	-0.0154816	0.0154816		2360	-0.0306133	0.0198926
		2370	-0.0153779	0.0153779		2370	-0.0302157	0.019537
		2380	-0.0152753	0.0152753		2380	-0.0298233	0.0191863
		2390	-0.0151739	0.0151739		2390	-0.0294342	0.018839
		2400	-0.0150736	0.0150736		2400	-0.0290498	0.0184967
		2410	-0.0149745	0.0149745		2410	-0.0286681	0.0181573
		2420	-0.0148765	0.0148765		2420	-0.0282929	0.0178239
		2430	-0.0147796	0.0147796		2430	-0.02792	0.0174935
		2440	-0.0146839	0.0146839		2440	-0.027552	0.017168
		2450	-0.0145891	0.0145891		2450	-0.0271875	0.016846
		2460	-0.0144955	0.0144955		2460	-0.0268266	0.0165278
		2470	-0.0144029	0.0144029		2470	-0.0264703	0.0162141
		2480	-0.0143114	0.0143114		2480	-0.0261185	0.0159048
		2490	-0.0142209	0.0142209		2490	-0.0257694	0.0155986
		2500	-0.0141315	0.0141315		2500	-0.0254245	0.0152963
		2510	-0.0140431	0.0140431		2510	-0.025083	0.0149979
		2520	-0.0139556	0.0139556		2520	-0.0247462	0.0147037
		2530	-0.0138692	0.0138692		2530	-0.0244118	0.0144124
		2540	-0.0137837	0.0137837		2540	-0.0240809	0.0141248
		2550	-0.0136992	0.0136992		2550	-0.0237546	0.013841
		2560	-0.0136157	0.0136157		2560	-0.0234314	0.0135612
		2570	-0.0135331	0.0135331		2570	-0.0231115	0.0132846
		2580	-0.0134515	0.0134515		2580	-0.0227949	0.0130111
		2590	-0.0133708	0.0133708		2590	-0.0224826	0.0127415
		2600	-0.013291	0.013291		2600	-0.0221737	0.0124759
		2610	-0.0132121	0.0132121		2610	-0.0218675	0.0122129
		2620	-0.0131341	0.0131341		2620	-0.0215647	0.0119533
		2630	-0.013057	0.013057		2630	-0.021265	0.0116964
		2640	-0.0129808	0.0129808		2640	-0.020969	0.011444
		2650	-0.0129054	0.0129054		2650	-0.0206754	0.0111935
		2660	-0.0128309	0.0128309		2660	-0.0203855	0.0109466
		2670	-0.0127573	0.0127573		2670	-0.0200989	0.0107032
		2680	-0.0126845	0.0126845		2680	-0.0198155	0.0104628
		2690	-0.0126125	0.0126125		2690	-0.0195347	0.0102249
		2700	-0.0125414	0.0125414		2700	-0.0192574	0.00999081
		2710	-0.012471	0.012471		2710	-0.0189829	0.00975923
		2720	-0.0124015	0.0124015		2720	-0.0187112	0.00953065
		2730	-0.0123328	0.0123328		2730	-0.0184427	0.00930504
		2740	-0.0122648	0.0122648		2740	-0.0181769	0.00908201
		2750	-0.0121976	0.0121976		2750	-0.0179143	0.00886284
		2760	-0.0121312	0.0121312		2760	-0.0176542	0.00864524
		2770	-0.0120656	0.0120656		2770	-0.0173971	0.00843053
		2780	-0.0120007	0.0120007		2780	-0.0171428	0.00821911
		2790	-0.0119365	0.0119365		2790	-0.0168915	0.00801001
		2800	-0.0118731	0.0118731		2800	-0.0166421	0.00780369
		2810	-0.0118104	0.0118104		2810	-0.0163954	0.00760013
		2820	-0.0117484	0.0117484		2820	-0.0161525	0.00739927
		2830	-0.0116871	0.0116871		2830	-0.0159115	0.00720049
		2840	-0.0116265	0.0116265		2840	-0.0156735	0.00700506
		2850	-0.0115667	0.0115667		2850	-0.0154375	0.00681133
		2860	-0.0115075	0.0115075		2860	-0.0152044	0.00662043
		2870	-0.011449	0.011449		2870	-0.0149732	0.00643179
		2880	-0.0113911	0.0113911		2880	-0.0147455	0.00624579
		2890	-0.0113339	0.0113339		2890	-0.0145197	0.00606222
		2900	-0.0112774	0.0112774		2900	-0.0142968	0.00588094
		2910	-0.0112215	0.0112215		2910	-0.0140759	0.00570182
		2920	-0.0111663	0.0111663		2920	-0.0138578	0.00552555
		2930	-0.0111117	0.0111117		2930	-0.0136409	0.00535046
		2940	-0.0110577	0.0110577		2940	-0.0134277	0.00517873
		2950	-0.0110044	0.0110044		2950	-0.0132164	0.00500891
		2960	-0.0109516	0.0109516		2960	-0.0130078	0.00484131
		2970	-0.0108995	0.0108995		2970	-0.0128002	0.00467554
		2980	-0.010848	0.010848		2980	-0.0125945	0.00451323
		2990	-0.010797	0.010797		2990	-0.0123925	0.00435036
		3000	-0.0107467	0.0107467		3000	-0.0121937	0.00419187
		3010	-0.0106969	0.0106969		3010	-0.0119951	0.00403462
		3020	-0.0106477	0.0106477		3020	-0.0117991	0.00387925
		3030	-0.0105991	0.0105991		3030	-0.0116052	0.00372636
		3040	-0.010551	0.010551		3040	-0.0114131	0.00357482
		3050	-0.0105034	0.0105034		3050	-0.0112236	0.00342559
		3060	-0.0104565	0.0104565		3060	-0.0110364	0.00327898
		3070	-0.01041	0.01041		3070	-0.0108505	0.00313345
		3080	-0.0103641	0.0103641		3080	-0.0106669	0.00299009
		3090	-0.0103187	0.0103187		3090	-0.010485	0.00284813
		3100	-0.0102739	0.0102739		3100	-0.0103059	0.00270885
		3110	-0.0102296	0.0102296		3110	-0.0101283	0.00257111
		3120	-0.0101857	0.0101857		3120	-0.00995208	0.00243528
		3130	-0.0101424	0.0101424		3130	-0.00977814	0.00230054
		3140	-0.0100996	0.0100996		3140	-0.00960644	0.00216828
		3150	-0.0100573	0.0100573		3150	-0.00943645	0.00203756
		3160	-0.0100154	0.0100154		3160	-0.00926786	0.00190835
		3170	-0.00997408	0.00997408		3170	-0.00910208	0.0017814
		3180	-0.0099332	0.0099332		3180	-0.00893747	0.00165566
		3190	-0.00989279	0.00989279		3190	-0.0087743	0.00153174
		3200	-0.00985285	0.00985285		3200	-0.00861256	0.00140866
		3210	-0.00981338	0.00981338		3210	-0.00845351	0.00128842
		3220	-0.00977435	0.00977435		3220	-0.00829589	0.00116943
		3230	-0.00973578	0.00973578		3230	-0.00813959	0.00105135
		3240	-0.00969766	0.00969766		3240	-0.00798542	0.000935494
		3250	-0.00965997	0.00965997		3250	-0.00783225	0.000820966
		3260	-0.00962273	0.00962273		3260	-0.00768243	0.000708569
		3270	-0.00958591	0.00958591		3270	-0.00753245	0.000596572
		3280	-0.00954951	0.00954951		3280	-0.00738488	0.000486573
		3290	-0.00951354	0.00951354		3290	-0.00723858	0.000378124
		3300	-0.00947799	0.00947799		3300	-0.00709414	0.000270949
		3310	-0.00944284	0.00944284		3310	-0.00695058	0.000165086
		3320	-0.00940811	0.00940811		3320	-0.00681008	6.15063e-05
		3330	-0.00937377	0.00937377		3330	-0.00666951	-4.1958e-05
		3340	-0.00933984	0.00933984		3340	-0.00653071	-0.000143673
		3350	-0.00930629	0.00930629		3350	-0.00639421	-0.000243115
		3360	-0.00927314	0.00927314		3360	-0.00625897	-0.00034211
		3370	-0.00924037	0.00924037		3370	-0.00612464	-0.000439915
		3380	-0.00920798	0.00920798		3380	-0.00599249	-0.00053571
		3390	-0.00917596	0.00917596		3390	-0.00586054	-0.000631343
		3400	-0.00914432	0.00914432		3400	-0.00573131	-0.000724503
		3410	-0.00911304	0.00911304		3410	-0.00560255	-0.000817046
		3420	-0.00908212	0.00908212		3420	-0.00547593	-0.000908051
		3430	-0.00905157	0.00905157		3430	-0.00535015	-0.000997803
		3440	-0.00902137	0.00902137		3440	-0.00522515	-0.00108715
		3450	-0.00899151	0.00899151		3450	-0.00510294	-0.00117431
		3460	-0.00896201	0.00896201		3460	-0.00498149	-0.0012603
		3470	-0.00893285	0.00893285		3470	-0.00486132	-0.00134569
		3480	-0.00890403	0.00890403		3480	-0.00474223	-0.00142963
		3490	-0.00887554	0.00887554		3490	-0.00462382	-0.00151259
		3500	-0.00884738	0.00884738		3500	-0.00450759	-0.00159454
		3510	-0.00881955	0.00881955		3510	-0.00439318	-0.00167452
		3520	-0.00879204	0.00879204		3520	-0.00427885	-0.00175437
		3530	-0.00876486	0.00876486		3530	-0.00416592	-0.00183289
		3540	-0.00873799	0.00873799		3540	-0.00405476	-0.00191009
		3550	-0.00871143	0.00871143		3550	-0.00394425	-0.00198632
		3560	-0.00868518	0.00868518		3560	-0.00383538	-0.00206158
		3570	-0.00865923	0.00865923		3570	-0.00372756	-0.00213575
		3580	-0.00863359	0.00863359		3580	-0.00362033	-0.0022092
		3590	-0.00860825	0.00860825		3590	-0.00351432	-0.00228143
		3600	-0.0085832	0.0085832		3600	-0.00341012	-0.00235275
		3610	-0.00855844	0.00855844		3610	-0.00330714	-0.00242267
		3620	-0.00853397	0.00853397		3620	-0.00320441	-0.00249176
		3630	-0.00850979	0.00850979		3630	-0.00310292	-0.00256051
		3640	-0.00848589	0.00848589		3640	-0.00300308	-0.00262808
		3650	-0.00846227	0.00846227		3650	-0.002904	-0.00269458
		3660	-0.00843892	0.00843892		3660	-0.00280567	-0.00276024
		3670	-0.00841584	0.00841584		3670	-0.00270899	-0.00282489
		3680	-0.00839303	0.00839303		3680	-0.00261293	-0.00288864
		3690	-0.00837049	0.00837049		3690	-0.00251894	-0.00295144
		3700	-0.00834822	0.00834822		3700	-0.00242433	-0.0030134
		3710	-0.0083262	0.0083262		3710	-0.00233174	-0.00307446
		3720	-0.00830444	0.00830444		3720	-0.00223883	-0.00313523
		3730	-0.00828293	0.00828293		3730	-0.00214863	-0.00319449
		3740	-0.00826167	0.00826167		3740	-0.00205948	-0.00325281
		3750	-0.00824067	0.00824067		3750	-0.00196967	-0.00331118
		3760	-0.0082199	0.0082199		3760	-0.00188132	-0.00336789
		3770	-0.00819938	0.00819938		3770	-0.00179499	-0.00342395
		3780	-0.0081791	0.0081791		3780	-0.00170908	-0.0034792
		3790	-0.00815906	0.00815906		3790	-0.00162363	-0.00353398
		3800	-0.00813925	0.00813925		3800	-0.00153953	-0.00358769
		3810	-0.00811967	0.00811967		3810	-0.0014565	-0.00364081
		3820	-0.00810032	0.00810032		3820	-0.00137365	-0.00369319
		3830	-0.0080812	0.0080812		3830	-0.00129196	-0.00374461
		3840	-0.0080623	0.0080623		3840	-0.00121091	-0.00379621
		3850	-0.00804363	0.00804363		3850	-0.001131	-0.00384558
		3860	-0.00802517	0.00802517		3860	-0.00105218	-0.00389548
		3870	-0.00800692	0.00800692		3870	-0.000973956	-0.00394418
		3880	-0.00798889	0.00798889		3880	-0.000896776	-0.00399204
		3890	-0.00797107	0.00797107		3890	-0.000819526	-0.00403961
		3900	-0.00795346	0.00795346		3900	-0.000744172	-0.00408668
		3910	-0.00793606	0.00793606		3910	-0.00066922	-0.00413277
		3920	-0.00791886	0.00791886		3920	-0.000595621	-0.00417767
		3930	-0.00790186	0.00790186		3930	-0.000522237	-0.00422258
		3940	-0.00788506	0.00788506		3940	-0.000449553	-0.00426652
		3950	-0.00786846	0.00786846		3950	-0.000377607	-0.00431028
		3960	-0.00785205	0.00785205		3960	-0.000307086	-0.0043528
		3970	-0.00783584	0.00783584		3970	-0.000236481	-0.00439514
		3980	-0.00781981	0.00781981		3980	-0.000166953	-0.00443686
		3990	-0.00780398	0.00780398		3990	-9.82945e-05	-0.00447766
		4000	-0.00778832	0.00778832		4000	-3.01902e-05	-0.00451833

## Sheet: Figure 2d
	GJ	time	rate 1	rate 2	membrane	time	rate 1	rate 2
Figure 2d		0	0	0		0	-3.33856e-10	-3.33856e-10
		10	0	0		10	-3.84823e-11	-3.84823e-11
		20	0	0		20	-4.8566e-11	-4.8566e-11
		30	0	0		30	-5.5063e-11	-5.5063e-11
		40	0	0		40	-5.61609e-11	-5.61609e-11
		50	0	0		50	-5.27652e-11	-5.27652e-11
		60	0	0		60	-4.39704e-11	-4.39704e-11
		70	-0.00189439	0.00189439		70	-0.00152036	-0.00126674
		80	-0.0038722	0.0038722		80	-0.00292986	-0.00262357
		90	-0.00592517	0.00592517		90	-0.00421679	-0.00406025
		100	-0.00805948	0.00805948		100	-0.00538176	-0.00557538
		110	-0.01027	0.01027		110	-0.00642479	-0.00716983
		120	-0.0125576	0.0125576		120	-0.00734605	-0.00884326
		130	-0.0149197	0.0149197		130	-0.00814509	-0.0105956
		140	-0.0173563	0.0173563		140	-0.00882247	-0.0124273
		150	-0.019875	0.019875		150	-0.00937927	-0.0143375
		160	-0.0224771	0.0224771		160	-0.00981514	-0.0163254
		170	-0.0251503	0.0251503		170	-0.0101291	-0.0183933
		180	-0.0278914	0.0278914		180	-0.0103201	-0.020541
		190	-0.0307265	0.0307265		190	-0.010392	-0.0227663
		200	-0.033624	0.033624		200	-0.0103402	-0.0250725
		210	-0.0366082	0.0366082		210	-0.010168	-0.0274572
		220	-0.0396686	0.0396686		220	-0.00987377	-0.029922
		230	-0.0428072	0.0428072		230	-0.00945741	-0.0324667
		240	-0.0460274	0.0460274		240	-0.00891953	-0.0350916
		250	-0.049332	0.049332		250	-0.00826009	-0.0377966
		260	-0.052709	0.052709		260	-0.00747681	-0.040583
		270	-0.0561529	0.0561529		270	-0.00656919	-0.0434522
		280	-0.0596872	0.0596872		280	-0.00553964	-0.0464018
		290	-0.0633172	0.0633172		290	-0.00438889	-0.0494323
		300	-0.0670135	0.0670135		300	-0.00311248	-0.0525469
		310	-0.0708012	0.0708012		310	-0.0017127	-0.0557429
		320	-0.0746586	0.0746586		320	-0.000187529	-0.0590244
		330	-0.0785947	0.0785947		330	0.00146325	-0.0623901
		340	-0.0826296	0.0826296		340	0.00323723	-0.0658387
		350	-0.0867526	0.0867526		350	0.0051364	-0.069372
		360	-0.0909416	0.0909416		360	0.00716422	-0.0729926
		370	-0.0952325	0.0952325		370	0.00931632	-0.0766979
		380	-0.0996068	0.0996068		380	0.0115958	-0.0804905
		390	-0.104058	0.104058		390	0.014004	-0.0843714
		400	-0.108607	0.108607		400	0.0165387	-0.0883397
		410	-0.113242	0.113242		410	0.0192027	-0.0923967
		420	-0.117966	0.117966		420	0.0219958	-0.0965431
		430	-0.122775	0.122775		430	0.0249187	-0.100781
		440	-0.127668	0.127668		440	0.0279728	-0.10511
		450	-0.132664	0.132664		450	0.0311566	-0.109529
		460	-0.137758	0.137758		460	0.0344704	-0.11404
		470	-0.14293	0.14293		470	0.0379183	-0.118647
		480	-0.148213	0.148213		480	0.041497	-0.123345
		490	-0.153566	0.153566		490	0.0452116	-0.128141
		500	-0.159038	0.159038		500	0.0490575	-0.133031
		510	-0.164587	0.164587		510	0.05304	-0.138019
		520	-0.17025	0.17025		520	0.057156	-0.143102
		530	-0.176011	0.176011		530	0.061408	-0.148284
		540	-0.181857	0.181857		540	0.0657978	-0.153567
		550	-0.187813	0.187813		550	0.070324	-0.158949
		560	-0.19387	0.19387		560	0.074988	-0.164432
		570	-0.200033	0.200033		570	0.0797905	-0.170017
		580	-0.206296	0.206296		580	0.0847325	-0.175705
		590	-0.212655	0.212655		590	0.0898155	-0.181497
		600	-0.219129	0.219129		600	0.0950379	-0.187394
		610	-0.225697	0.225697		610	0.100403	-0.193397
		620	-0.23238	0.23238		620	0.10591	-0.199507
		630	-0.239165	0.239165		630	0.11156	-0.205724
		640	-0.246072	0.246072		640	0.117352	-0.212049
		650	-0.25308	0.25308		650	0.12329	-0.218485
		660	-0.260206	0.260206		660	0.129372	-0.225031
		670	-0.265166	0.265166		670	0.136511	-0.230097
		680	-0.270117	0.270117		680	0.143594	-0.235119
		690	-0.275037	0.275037		690	0.150612	-0.240113
		700	-0.279902	0.279902		700	0.157568	-0.245083
		710	-0.284748	0.284748		710	0.164459	-0.250022
		720	-0.289564	0.289564		720	0.171284	-0.254932
		730	-0.294361	0.294361		730	0.178044	-0.25981
		740	-0.299101	0.299101		740	0.18474	-0.264659
		750	-0.303811	0.303811		750	0.19137	-0.269478
		760	-0.308499	0.308499		760	0.197934	-0.274263
		770	-0.313141	0.313141		770	0.204432	-0.279017
		780	-0.317751	0.317751		780	0.210864	-0.283737
		790	-0.321723	0.321723		790	0.216794	-0.287602
		800	-0.325609	0.325609		800	0.222618	-0.291383
		810	-0.329474	0.329474		810	0.228381	-0.295133
		820	-0.333296	0.333296		820	0.234083	-0.298857
		830	-0.337072	0.337072		830	0.239724	-0.302554
		840	-0.340855	0.340855		840	0.245301	-0.306216
		850	-0.344564	0.344564		850	0.250818	-0.309854
		860	-0.348264	0.348264		860	0.256272	-0.313459
		870	-0.351923	0.351923		870	0.261663	-0.317034
		880	-0.355547	0.355547		880	0.266993	-0.320578
		890	-0.359138	0.359138		890	0.27226	-0.32409
		900	-0.362693	0.362693		900	0.277464	-0.327571
		910	-0.366216	0.366216		910	0.282606	-0.33102
		920	-0.369704	0.369704		920	0.287685	-0.334437
		930	-0.373143	0.373143		930	0.292703	-0.337823
		940	-0.376553	0.376553		940	0.297658	-0.341174
		950	-0.379931	0.379931		950	0.30255	-0.344494
		960	-0.383264	0.383264		960	0.30738	-0.347779
		970	-0.386559	0.386559		970	0.312149	-0.351033
		980	-0.389823	0.389823		980	0.316854	-0.354251
		990	-0.393044	0.393044		990	0.321499	-0.357437
		1000	-0.396227	0.396227		1000	0.326081	-0.360589
		1010	-0.399384	0.399384		1010	0.330601	-0.363705
		1020	-0.402508	0.402508		1020	0.33506	-0.366787
		1030	-0.405568	0.405568		1030	0.339459	-0.369837
		1040	-0.408604	0.408604		1040	0.343796	-0.372851
		1050	-0.411613	0.411613		1050	0.348072	-0.37583
		1060	-0.41456	0.41456		1060	0.352289	-0.378777
		1070	-0.417481	0.417481		1070	0.356445	-0.381689
		1080	-0.420365	0.420365		1080	0.360541	-0.384565
		1090	-0.423213	0.423213		1090	0.364577	-0.387407
		1100	-0.426015	0.426015		1100	0.368555	-0.390216
		1110	-0.428786	0.428786		1110	0.372474	-0.392989
		1120	-0.431515	0.431515		1120	0.376334	-0.395728
		1130	-0.434214	0.434214		1130	0.380135	-0.398432
		1140	-0.436856	0.436856		1140	0.38388	-0.401104
		1150	-0.439487	0.439487		1150	0.387566	-0.403738
		1160	-0.442064	0.442064		1160	0.391196	-0.406341
		1170	-0.444598	0.444598		1170	0.39477	-0.40891
		1180	-0.447105	0.447105		1180	0.398287	-0.411444
		1190	-0.449569	0.449569		1190	0.401749	-0.413945
		1200	-0.452002	0.452002		1200	0.405155	-0.416412
		1210	-0.45438	0.45438		1210	0.408507	-0.418847
		1220	-0.456738	0.456738		1220	0.411805	-0.421247
		1230	-0.459061	0.459061		1230	0.415049	-0.423615
		1240	-0.461345	0.461345		1240	0.418239	-0.425949
		1250	-0.463597	0.463597		1250	0.421377	-0.428251
		1260	-0.4658	0.4658		1260	0.424462	-0.43052
		1270	-0.467989	0.467989		1270	0.427496	-0.432756
		1280	-0.470127	0.470127		1280	0.430479	-0.434961
		1290	-0.472243	0.472243		1290	0.43341	-0.437133
		1300	-0.473715	0.473715		1300	0.435596	-0.438778
		1310	-0.473083	0.473083		1310	0.435369	-0.438562
		1320	-0.472444	0.472444		1320	0.435144	-0.438349
		1330	-0.471806	0.471806		1330	0.434921	-0.438139
		1340	-0.471196	0.471196		1340	0.434701	-0.437927
		1350	-0.470583	0.470583		1350	0.434483	-0.437719
		1360	-0.469976	0.469976		1360	0.434267	-0.437513
		1370	-0.469377	0.469377		1370	0.434053	-0.437308
		1380	-0.46879	0.46879		1380	0.433841	-0.437104
		1390	-0.468204	0.468204		1390	0.433632	-0.436903
		1400	-0.467609	0.467609		1400	0.433425	-0.436704
		1410	-0.467049	0.467049		1410	0.433219	-0.436504
		1420	-0.466469	0.466469		1420	0.433016	-0.436307
		1430	-0.465914	0.465914		1430	0.432815	-0.436112
		1440	-0.46536	0.46536		1440	0.432616	-0.435918
		1450	-0.464799	0.464799		1450	0.432419	-0.435727
		1460	-0.464264	0.464264		1460	0.432223	-0.435536
		1470	-0.463716	0.463716		1470	0.432031	-0.435348
		1480	-0.463185	0.463185		1480	0.431839	-0.435161
		1490	-0.462657	0.462657		1490	0.43165	-0.434975
		1500	-0.462142	0.462142		1500	0.431463	-0.43479
		1510	-0.461616	0.461616		1510	0.431278	-0.434609
		1520	-0.461112	0.461112		1520	0.431094	-0.434427
		1530	-0.460599	0.460599		1530	0.430913	-0.434248
		1540	-0.460096	0.460096		1540	0.430733	-0.43407
		1550	-0.459606	0.459606		1550	0.430555	-0.433893
		1560	-0.459109	0.459109		1560	0.430379	-0.433719
		1570	-0.458621	0.458621		1570	0.430205	-0.433546
		1580	-0.458148	0.458148		1580	0.430033	-0.433373
		1590	-0.457672	0.457672		1590	0.429862	-0.433202
		1600	-0.457205	0.457205		1600	0.429693	-0.433033
		1610	-0.456737	0.456737		1610	0.429526	-0.432866
		1620	-0.456273	0.456273		1620	0.429361	-0.4327
		1630	-0.455814	0.455814		1630	0.429197	-0.432536
		1640	-0.455366	0.455366		1640	0.429035	-0.432372
		1650	-0.454922	0.454922		1650	0.428875	-0.43221
		1660	-0.454482	0.454482		1660	0.428716	-0.43205
		1670	-0.454046	0.454046		1670	0.428559	-0.43189
		1680	-0.453604	0.453604		1680	0.428404	-0.431734
		1690	-0.453187	0.453187		1690	0.42825	-0.431576
		1700	-0.452759	0.452759		1700	0.428098	-0.431421
		1710	-0.45235	0.45235		1710	0.427947	-0.431266
		1720	-0.451931	0.451931		1720	0.427798	-0.431115
		1730	-0.451518	0.451518		1730	0.427651	-0.430964
		1740	-0.451106	0.451106		1740	0.427505	-0.430815
		1750	-0.450717	0.450717		1750	0.42736	-0.430665
		1760	-0.450312	0.450312		1760	0.427218	-0.430519
		1770	-0.449919	0.449919		1770	0.427076	-0.430372
		1780	-0.449541	0.449541		1780	0.426936	-0.430227
		1790	-0.449144	0.449144		1790	0.426798	-0.430085
		1800	-0.44877	0.44877		1800	0.426661	-0.429942
		1810	-0.4484	0.4484		1810	0.426525	-0.429801
		1820	-0.448022	0.448022		1820	0.426391	-0.429661
		1830	-0.447649	0.447649		1830	0.426258	-0.429524
		1840	-0.447294	0.447294		1840	0.426127	-0.429385
		1850	-0.44693	0.44693		1850	0.425997	-0.42925
		1860	-0.446575	0.446575		1860	0.425868	-0.429115
		1870	-0.446221	0.446221		1870	0.425741	-0.428981
		1880	-0.445873	0.445873		1880	0.425615	-0.428849
		1890	-0.445529	0.445529		1890	0.42549	-0.428717
		1900	-0.445186	0.445186		1900	0.425367	-0.428587
		1910	-0.444853	0.444853		1910	0.425245	-0.428458
		1920	-0.44452	0.44452		1920	0.425124	-0.428329
		1930	-0.444185	0.444185		1930	0.425005	-0.428203
		1940	-0.443852	0.443852		1940	0.424887	-0.428078
		1950	-0.443536	0.443536		1950	0.424769	-0.427953
		1960	-0.443217	0.443217		1960	0.424654	-0.427829
		1970	-0.442902	0.442902		1970	0.424539	-0.427707
		1980	-0.442594	0.442594		1980	0.424426	-0.427585
		1990	-0.442277	0.442277		1990	0.424314	-0.427465
		2000	-0.441975	0.441975		2000	0.424203	-0.427346
		2010	-0.441675	0.441675		2010	0.424093	-0.427227
		2020	-0.441363	0.441363		2020	0.423985	-0.427112
		2030	-0.441071	0.441071		2030	0.423877	-0.426995
		2040	-0.44078	0.44078		2040	0.423771	-0.42688
		2050	-0.44049	0.44049		2050	0.423665	-0.426766
		2060	-0.440202	0.440202		2060	0.423561	-0.426653
		2070	-0.439916	0.439916		2070	0.423458	-0.426541
		2080	-0.43963	0.43963		2080	0.423357	-0.426431
		2090	-0.439361	0.439361		2090	0.423256	-0.426319
		2100	-0.439084	0.439084		2100	0.423156	-0.426211
		2110	-0.438814	0.438814		2110	0.423057	-0.426102
		2120	-0.438544	0.438544		2120	0.422959	-0.425995
		2130	-0.438272	0.438272		2130	0.422863	-0.42589
		2140	-0.438014	0.438014		2140	0.422767	-0.425784
		2150	-0.43775	0.43775		2150	0.422673	-0.42568
		2160	-0.437491	0.437491		2160	0.422579	-0.425577
		2170	-0.437239	0.437239		2170	0.422487	-0.425474
		2180	-0.436991	0.436991		2180	0.422395	-0.425372
		2190	-0.436731	0.436731		2190	0.422305	-0.425273
		2200	-0.436485	0.436485		2200	0.422215	-0.425173
		2210	-0.436244	0.436244		2210	0.422126	-0.425074
		2220	-0.436008	0.436008		2220	0.422038	-0.424975
		2230	-0.435771	0.435771		2230	0.421951	-0.424878
		2240	-0.435539	0.435539		2240	0.421865	-0.424782
		2250	-0.43529	0.43529		2250	0.421781	-0.424688
		2260	-0.43506	0.43506		2260	0.421697	-0.424594
		2270	-0.434844	0.434844		2270	0.421613	-0.424498
		2280	-0.434613	0.434613		2280	0.421531	-0.424406
		2290	-0.434385	0.434385		2290	0.42145	-0.424315
		2300	-0.434168	0.434168		2300	0.421369	-0.424223
		2310	-0.433955	0.433955		2310	0.421289	-0.424133
		2320	-0.433738	0.433738		2320	0.42121	-0.424042
		2330	-0.433513	0.433513		2330	0.421133	-0.423955
		2340	-0.433305	0.433305		2340	0.421055	-0.423867
		2350	-0.433099	0.433099		2350	0.420979	-0.423778
		2360	-0.432892	0.432892		2360	0.420903	-0.423693
		2370	-0.432687	0.432687		2370	0.420829	-0.423607
		2380	-0.432475	0.432475		2380	0.420755	-0.423523
		2390	-0.432278	0.432278		2390	0.420682	-0.423439
		2400	-0.432075	0.432075		2400	0.420609	-0.423356
		2410	-0.431894	0.431894		2410	0.420538	-0.423272
		2420	-0.431686	0.431686		2420	0.420467	-0.423191
		2430	-0.431501	0.431501		2430	0.420397	-0.423109
		2440	-0.431307	0.431307		2440	0.420327	-0.42303
		2450	-0.431122	0.431122		2450	0.420259	-0.42295
		2460	-0.430941	0.430941		2460	0.420191	-0.42287
		2470	-0.430756	0.430756		2470	0.420124	-0.422792
		2480	-0.430565	0.430565		2480	0.420058	-0.422716
		2490	-0.430388	0.430388		2490	0.419992	-0.422638
		2500	-0.43021	0.43021		2500	0.419927	-0.422562
		2510	-0.430036	0.430036		2510	0.419863	-0.422487
		2520	-0.429853	0.429853		2520	0.419799	-0.422413
		2530	-0.429686	0.429686		2530	0.419736	-0.422338
		2540	-0.429522	0.429522		2540	0.419674	-0.422264
		2550	-0.429351	0.429351		2550	0.419612	-0.422191
		2560	-0.429183	0.429183		2560	0.419551	-0.422119
		2570	-0.429019	0.429019		2570	0.419491	-0.422048
		2580	-0.428861	0.428861		2580	0.419431	-0.421977
		2590	-0.428696	0.428696		2590	0.419372	-0.421907
		2600	-0.428528	0.428528		2600	0.419314	-0.421838
		2610	-0.428371	0.428371		2610	0.419256	-0.421769
		2620	-0.428215	0.428215		2620	0.419199	-0.421701
		2630	-0.428066	0.428066		2630	0.419143	-0.421632
		2640	-0.427907	0.427907		2640	0.419087	-0.421566
		2650	-0.427764	0.427764		2650	0.419032	-0.421499
		2660	-0.427616	0.427616		2660	0.418977	-0.421432
		2670	-0.427466	0.427466		2670	0.418923	-0.421367
		2680	-0.427318	0.427318		2680	0.418869	-0.421303
		2690	-0.427177	0.427177		2690	0.418816	-0.421238
		2700	-0.42703	0.42703		2700	0.418764	-0.421175
		2710	-0.426889	0.426889		2710	0.418712	-0.421112
		2720	-0.42675	0.42675		2720	0.418661	-0.421049
		2730	-0.426611	0.426611		2730	0.41861	-0.420988
		2740	-0.426477	0.426477		2740	0.41856	-0.420926
		2750	-0.426335	0.426335		2750	0.41851	-0.420866
		2760	-0.426205	0.426205		2760	0.418461	-0.420805
		2770	-0.426074	0.426074		2770	0.418413	-0.420745
		2780	-0.425941	0.425941		2780	0.418365	-0.420686
		2790	-0.42581	0.42581		2790	0.418317	-0.420627
		2800	-0.425685	0.425685		2800	0.41827	-0.420569
		2810	-0.425562	0.425562		2810	0.418223	-0.420512
		2820	-0.425431	0.425431		2820	0.418177	-0.420455
		2830	-0.425309	0.425309		2830	0.418132	-0.420398
		2840	-0.425182	0.425182		2840	0.418087	-0.420343
		2850	-0.425064	0.425064		2850	0.418042	-0.420286
		2860	-0.424944	0.424944		2860	0.417998	-0.420231
		2870	-0.42483	0.42483		2870	0.417955	-0.420177
		2880	-0.424709	0.424709		2880	0.417912	-0.420123
		2890	-0.424593	0.424593		2890	0.417869	-0.420069
		2900	-0.424475	0.424475		2900	0.417827	-0.420016
		2910	-0.424363	0.424363		2910	0.417785	-0.419963
		2920	-0.424246	0.424246		2920	0.417744	-0.419912
		2930	-0.424145	0.424145		2930	0.417703	-0.419859
		2940	-0.424028	0.424028		2940	0.417662	-0.419808
		2950	-0.423918	0.423918		2950	0.417622	-0.419758
		2960	-0.423806	0.423806		2960	0.417583	-0.419707
		2970	-0.423706	0.423706		2970	0.417544	-0.419657
		2980	-0.423603	0.423603		2980	0.417505	-0.41961
		2990	-0.423504	0.423504		2990	0.417466	-0.419558
		3000	-0.423386	0.423386		3000	0.417429	-0.419511
		3010	-0.423289	0.423289		3010	0.417391	-0.419462
		3020	-0.42319	0.42319		3020	0.417354	-0.419414
		3030	-0.42309	0.42309		3030	0.417317	-0.419367
		3040	-0.422997	0.422997		3040	0.417281	-0.41932
		3050	-0.422898	0.422898		3050	0.417245	-0.419273
		3060	-0.422796	0.422796		3060	0.41721	-0.419228
		3070	-0.422705	0.422705		3070	0.417175	-0.419182
		3080	-0.42261	0.42261		3080	0.41714	-0.419137
		3090	-0.422521	0.422521		3090	0.417105	-0.419091
		3100	-0.422423	0.422423		3100	0.417071	-0.419047
		3110	-0.42233	0.42233		3110	0.417038	-0.419004
		3120	-0.422243	0.422243		3120	0.417004	-0.41896
		3130	-0.422156	0.422156		3130	0.416971	-0.418916
		3140	-0.422065	0.422065		3140	0.416939	-0.418874
		3150	-0.421976	0.421976		3150	0.416907	-0.418831
		3160	-0.421893	0.421893		3160	0.416875	-0.418789
		3170	-0.4218	0.4218		3170	0.416843	-0.418748
		3180	-0.421715	0.421715		3180	0.416812	-0.418706
		3190	-0.421633	0.421633		3190	0.416781	-0.418666
		3200	-0.421558	0.421558		3200	0.416751	-0.418624
		3210	-0.421471	0.421471		3210	0.416721	-0.418584
		3220	-0.421388	0.421388		3220	0.416691	-0.418545
		3230	-0.421313	0.421313		3230	0.416661	-0.418504
		3240	-0.421232	0.421232		3240	0.416632	-0.418466
		3250	-0.421158	0.421158		3250	0.416603	-0.418427
		3260	-0.421068	0.421068		3260	0.416574	-0.418389
		3270	-0.420999	0.420999		3270	0.416546	-0.41835
		3280	-0.420921	0.420921		3280	0.416518	-0.418312
		3290	-0.420847	0.420847		3290	0.41649	-0.418275
		3300	-0.420771	0.420771		3300	0.416463	-0.418238
		3310	-0.420703	0.420703		3310	0.416436	-0.418201
		3320	-0.420619	0.420619		3320	0.416409	-0.418165
		3330	-0.420555	0.420555		3330	0.416382	-0.418128
		3340	-0.420488	0.420488		3340	0.416356	-0.418092
		3350	-0.42041	0.42041		3350	0.41633	-0.418058
		3360	-0.420339	0.420339		3360	0.416305	-0.418022
		3370	-0.420275	0.420275		3370	0.416279	-0.417987
		3380	-0.420201	0.420201		3380	0.416254	-0.417953
		3390	-0.420144	0.420144		3390	0.416229	-0.417917
		3400	-0.420071	0.420071		3400	0.416205	-0.417884
		3410	-0.420009	0.420009		3410	0.41618	-0.41785
		3420	-0.41994	0.41994		3420	0.416156	-0.417817
		3430	-0.419876	0.419876		3430	0.416132	-0.417784
		3440	-0.419822	0.419822		3440	0.416109	-0.41775
		3450	-0.419752	0.419752		3450	0.416085	-0.417718
		3460	-0.419686	0.419686		3460	0.416062	-0.417686
		3470	-0.419625	0.419625		3470	0.41604	-0.417654
		3480	-0.419564	0.419564		3480	0.416017	-0.417622
		3490	-0.41951	0.41951		3490	0.415994	-0.417591
		3500	-0.41945	0.41945		3500	0.415972	-0.417559
		3510	-0.419381	0.419381		3510	0.415951	-0.417529
		3520	-0.419327	0.419327		3520	0.415929	-0.417498
		3530	-0.419271	0.419271		3530	0.415908	-0.417468
		3540	-0.41921	0.41921		3540	0.415886	-0.417438
		3550	-0.419155	0.419155		3550	0.415866	-0.417409
		3560	-0.419096	0.419096		3560	0.415845	-0.417379
		3570	-0.419039	0.419039		3570	0.415824	-0.41735
		3580	-0.418989	0.418989		3580	0.415804	-0.417321
		3590	-0.418937	0.418937		3590	0.415784	-0.417292
		3600	-0.418882	0.418882		3600	0.415764	-0.417263
		3610	-0.418824	0.418824		3610	0.415745	-0.417236
		3620	-0.418773	0.418773		3620	0.415725	-0.417208
		3630	-0.418726	0.418726		3630	0.415706	-0.417179
		3640	-0.418673	0.418673		3640	0.415687	-0.417152
		3650	-0.418623	0.418623		3650	0.415668	-0.417124
		3660	-0.418576	0.418576		3660	0.415649	-0.417097
		3670	-0.418524	0.418524		3670	0.415631	-0.41707
		3680	-0.418476	0.418476		3680	0.415613	-0.417044
		3690	-0.418421	0.418421		3690	0.415595	-0.417018
		3700	-0.418378	0.418378		3700	0.415577	-0.416992
		3710	-0.418328	0.418328		3710	0.415559	-0.416966
		3720	-0.418292	0.418292		3720	0.415542	-0.416939
		3730	-0.418239	0.418239		3730	0.415525	-0.416914
		3740	-0.418186	0.418186		3740	0.415508	-0.41689
		3750	-0.41815	0.41815		3750	0.415491	-0.416864
		3760	-0.418106	0.418106		3760	0.415474	-0.416839
		3770	-0.418055	0.418055		3770	0.415458	-0.416815
		3780	-0.418009	0.418009		3780	0.415441	-0.416791
		3790	-0.417968	0.417968		3790	0.415425	-0.416767
		3800	-0.417923	0.417923		3800	0.415409	-0.416743
		3810	-0.417877	0.417877		3810	0.415393	-0.416719
		3820	-0.417838	0.417838		3820	0.415378	-0.416696
		3830	-0.417796	0.417796		3830	0.415362	-0.416673
		3840	-0.417761	0.417761		3840	0.415347	-0.416648
		3850	-0.417716	0.417716		3850	0.415331	-0.416627
		3860	-0.417676	0.417676		3860	0.415316	-0.416603
		3870	-0.417636	0.417636		3870	0.415302	-0.416581
		3880	-0.417594	0.417594		3880	0.415287	-0.416559
		3890	-0.417562	0.417562		3890	0.415272	-0.416537
		3900	-0.417522	0.417522		3900	0.415258	-0.416514
		3910	-0.417485	0.417485		3910	0.415244	-0.416492
		3920	-0.41744	0.41744		3920	0.41523	-0.416472
		3930	-0.417405	0.417405		3930	0.415216	-0.41645
		3940	-0.417368	0.417368		3940	0.415202	-0.416429
		3950	-0.417334	0.417334		3950	0.415188	-0.416407
		3960	-0.417293	0.417293		3960	0.415175	-0.416387
		3970	-0.41726	0.41726		3970	0.415162	-0.416366
		3980	-0.417226	0.417226		3980	0.415148	-0.416346
		3990	-0.417189	0.417189		3990	0.415135	-0.416326
		4000	-0.417156	0.417156		4000	0.415122	-0.416305

## Sheet: Figure 2e
	time	V1	V2
Figure 2e	0	1848.94	1848.94
	10	1848.94	1848.94
	20	1848.94	1848.94
	30	1848.94	1848.94
	40	1848.94	1848.94
	50	1848.94	1848.94
	60	1848.94	1848.94
	70	1848.89	1848.94
	80	1848.72	1848.94
	90	1848.46	1848.94
	100	1848.09	1848.94
	110	1847.61	1848.94
	120	1847.04	1848.94
	130	1846.36	1848.94
	140	1845.59	1848.94
	150	1844.73	1848.94
	160	1843.77	1848.94
	170	1842.72	1848.94
	180	1841.57	1848.94
	190	1840.34	1848.94
	200	1839.02	1848.94
	210	1837.62	1848.94
	220	1836.13	1848.94
	230	1834.56	1848.94
	240	1832.9	1848.94
	250	1831.17	1848.94
	260	1829.37	1848.94
	270	1827.48	1848.94
	280	1825.52	1848.94
	290	1823.49	1848.94
	300	1821.39	1848.94
	310	1819.22	1848.94
	320	1816.99	1848.94
	330	1814.68	1848.94
	340	1812.32	1848.94
	350	1809.89	1848.94
	360	1807.4	1848.94
	370	1804.85	1848.94
	380	1802.25	1848.94
	390	1799.59	1848.94
	400	1796.88	1848.94
	410	1794.11	1848.94
	420	1791.3	1848.94
	430	1788.44	1848.94
	440	1785.53	1848.94
	450	1782.57	1848.94
	460	1779.57	1848.94
	470	1776.53	1848.94
	480	1773.46	1848.94
	490	1770.34	1848.94
	500	1767.19	1848.94
	510	1764	1848.94
	520	1760.78	1848.94
	530	1757.53	1848.94
	540	1754.25	1848.94
	550	1750.94	1848.94
	560	1747.61	1848.94
	570	1744.25	1848.94
	580	1740.87	1848.94
	590	1737.47	1848.94
	600	1734.06	1848.94
	610	1730.62	1848.94
	620	1727.17	1848.94
	630	1723.71	1848.94
	640	1720.24	1848.94
	650	1716.76	1848.94
	660	1713.27	1848.94
	670	1709.82	1848.94
	680	1706.46	1848.94
	690	1703.2	1848.94
	700	1700.01	1848.94
	710	1696.92	1848.94
	720	1693.91	1848.94
	730	1690.98	1848.94
	740	1688.13	1848.94
	750	1685.36	1848.94
	760	1682.67	1848.94
	770	1680.06	1848.94
	780	1677.52	1848.94
	790	1675.06	1848.94
	800	1672.66	1848.94
	810	1670.34	1848.94
	820	1668.09	1848.94
	830	1665.9	1848.94
	840	1663.79	1848.94
	850	1661.73	1848.94
	860	1659.74	1848.94
	870	1657.81	1848.94
	880	1655.94	1848.94
	890	1654.13	1848.94
	900	1652.38	1848.94
	910	1650.68	1848.94
	920	1649.04	1848.94
	930	1647.45	1848.94
	940	1645.91	1848.94
	950	1644.43	1848.94
	960	1642.99	1848.94
	970	1641.6	1848.94
	980	1640.26	1848.94
	990	1638.96	1848.94
	1000	1637.7	1848.94
	1010	1636.49	1848.94
	1020	1635.32	1848.94
	1030	1634.19	1848.94
	1040	1633.1	1848.94
	1050	1632.05	1848.94
	1060	1631.03	1848.94
	1070	1630.05	1848.94
	1080	1629.1	1848.94
	1090	1628.19	1848.94
	1100	1627.31	1848.94
	1110	1626.46	1848.94
	1120	1625.64	1848.94
	1130	1624.85	1848.94
	1140	1624.09	1848.94
	1150	1623.36	1848.94
	1160	1622.65	1848.94
	1170	1621.97	1848.94
	1180	1621.32	1848.94
	1190	1620.68	1848.94
	1200	1620.08	1848.94
	1210	1619.49	1848.94
	1220	1618.93	1848.94
	1230	1618.38	1848.94
	1240	1617.86	1848.94
	1250	1617.36	1848.94
	1260	1616.87	1848.94
	1270	1616.41	1848.94
	1280	1615.96	1848.94
	1290	1615.53	1848.94
	1300	1615.11	1848.94
	1310	1614.71	1848.94
	1320	1614.33	1848.94
	1330	1613.96	1848.94
	1340	1613.6	1848.94
	1350	1613.26	1848.94
	1360	1612.93	1848.94
	1370	1612.61	1848.94
	1380	1612.31	1848.94
	1390	1612.02	1848.94
	1400	1611.73	1848.94
	1410	1611.46	1848.94
	1420	1611.2	1848.94
	1430	1610.95	1848.94
	1440	1610.71	1848.94
	1450	1610.48	1848.94
	1460	1610.26	1848.94
	1470	1610.05	1848.94
	1480	1609.84	1848.94
	1490	1609.64	1848.94
	1500	1609.46	1848.94
	1510	1609.27	1848.94
	1520	1609.1	1848.94
	1530	1608.93	1848.94
	1540	1608.77	1848.94
	1550	1608.61	1848.94
	1560	1608.47	1848.94
	1570	1608.32	1848.94
	1580	1608.18	1848.94
	1590	1608.05	1848.94
	1600	1607.93	1848.94
	1610	1607.8	1848.94
	1620	1607.69	1848.94
	1630	1607.57	1848.94
	1640	1607.47	1848.94
	1650	1607.36	1848.94
	1660	1607.26	1848.94
	1670	1607.17	1848.94
	1680	1607.07	1848.94
	1690	1606.99	1848.94
	1700	1606.9	1848.94
	1710	1606.82	1848.94
	1720	1606.74	1848.94
	1730	1606.67	1848.94
	1740	1606.59	1848.94
	1750	1606.53	1848.94
	1760	1606.46	1848.94
	1770	1606.39	1848.94
	1780	1606.33	1848.94
	1790	1606.27	1848.94
	1800	1606.22	1848.94
	1810	1606.16	1848.94
	1820	1606.11	1848.94
	1830	1606.06	1848.94
	1840	1606.01	1848.94
	1850	1605.97	1848.94
	1860	1605.92	1848.94
	1870	1605.88	1848.94
	1880	1605.84	1848.94
	1890	1605.8	1848.94
	1900	1605.76	1848.94
	1910	1605.73	1848.94
	1920	1605.69	1848.94
	1930	1605.66	1848.94
	1940	1605.63	1848.94
	1950	1605.59	1848.94
	1960	1605.57	1848.94
	1970	1605.54	1848.94
	1980	1605.51	1848.94
	1990	1605.48	1848.94
	2000	1605.46	1848.94
	2010	1605.43	1848.94
	2020	1605.41	1848.94
	2030	1605.39	1848.94
	2040	1605.37	1848.94
	2050	1605.35	1848.94
	2060	1605.33	1848.94
	2070	1605.31	1848.94
	2080	1605.29	1848.94
	2090	1605.27	1848.94
	2100	1605.26	1848.94
	2110	1605.24	1848.94
	2120	1605.22	1848.94
	2130	1605.21	1848.94
	2140	1605.2	1848.94
	2150	1605.18	1848.94
	2160	1605.17	1848.94
	2170	1605.16	1848.94
	2180	1605.14	1848.94
	2190	1605.13	1848.94
	2200	1605.12	1848.94
	2210	1605.11	1848.94
	2220	1605.1	1848.94
	2230	1605.09	1848.94
	2240	1605.08	1848.94
	2250	1605.07	1848.94
	2260	1605.06	1848.94
	2270	1605.06	1848.94
	2280	1605.05	1848.94
	2290	1605.04	1848.94
	2300	1605.03	1848.94
	2310	1605.03	1848.94
	2320	1605.02	1848.94
	2330	1605.01	1848.94
	2340	1605.01	1848.94
	2350	1605	1848.94
	2360	1604.99	1848.94
	2370	1604.99	1848.94
	2380	1604.98	1848.94
	2390	1604.98	1848.94
	2400	1604.97	1848.94
	2410	1604.97	1848.94
	2420	1604.96	1848.94
	2430	1604.96	1848.94
	2440	1604.96	1848.94
	2450	1604.95	1848.94
	2460	1604.95	1848.94
	2470	1604.94	1848.94
	2480	1604.94	1848.94
	2490	1604.94	1848.94
	2500	1604.93	1848.94
	2510	1604.93	1848.94
	2520	1604.93	1848.94
	2530	1604.92	1848.94
	2540	1604.92	1848.94
	2550	1604.92	1848.94
	2560	1604.92	1848.94
	2570	1604.91	1848.94
	2580	1604.91	1848.94
	2590	1604.91	1848.94
	2600	1604.91	1848.94
	2610	1604.91	1848.94
	2620	1604.9	1848.94
	2630	1604.9	1848.94
	2640	1604.9	1848.94
	2650	1604.9	1848.94
	2660	1604.9	1848.94
	2670	1604.89	1848.94
	2680	1604.89	1848.94
	2690	1604.89	1848.94
	2700	1604.89	1848.94
	2710	1604.89	1848.94
	2720	1604.89	1848.94
	2730	1604.89	1848.94
	2740	1604.88	1848.94
	2750	1604.88	1848.94
	2760	1604.88	1848.94
	2770	1604.88	1848.94
	2780	1604.88	1848.94
	2790	1604.88	1848.94
	2800	1604.88	1848.94
	2810	1604.88	1848.94
	2820	1604.88	1848.94
	2830	1604.88	1848.94
	2840	1604.88	1848.94
	2850	1604.87	1848.94
	2860	1604.87	1848.94
	2870	1604.87	1848.94
	2880	1604.87	1848.94
	2890	1604.87	1848.94
	2900	1604.87	1848.94
	2910	1604.87	1848.94
	2920	1604.87	1848.94
	2930	1604.87	1848.94
	2940	1604.87	1848.94
	2950	1604.87	1848.94
	2960	1604.87	1848.94
	2970	1604.87	1848.94
	2980	1604.87	1848.94
	2990	1604.87	1848.94
	3000	1604.87	1848.94
	3010	1604.87	1848.94
	3020	1604.86	1848.94
	3030	1604.86	1848.94
	3040	1604.86	1848.94
	3050	1604.86	1848.94
	3060	1604.86	1848.94
	3070	1604.86	1848.94
	3080	1604.86	1848.94
	3090	1604.86	1848.94
	3100	1604.86	1848.94
	3110	1604.86	1848.94
	3120	1604.86	1848.94
	3130	1604.86	1848.94
	3140	1604.86	1848.94
	3150	1604.86	1848.94
	3160	1604.86	1848.94
	3170	1604.86	1848.94
	3180	1604.86	1848.94
	3190	1604.86	1848.94
	3200	1604.86	1848.94
	3210	1604.86	1848.94
	3220	1604.86	1848.94
	3230	1604.86	1848.94
	3240	1604.86	1848.94
	3250	1604.86	1848.94
	3260	1604.86	1848.94
	3270	1604.86	1848.94
	3280	1604.86	1848.94
	3290	1604.86	1848.94
	3300	1604.86	1848.94
	3310	1604.86	1848.94
	3320	1604.86	1848.94
	3330	1604.86	1848.94
	3340	1604.86	1848.94
	3350	1604.86	1848.94
	3360	1604.86	1848.94
	3370	1604.86	1848.94
	3380	1604.86	1848.94
	3390	1604.86	1848.94
	3400	1604.86	1848.94
	3410	1604.86	1848.94
	3420	1604.86	1848.94
	3430	1604.86	1848.94
	3440	1604.86	1848.94
	3450	1604.86	1848.94
	3460	1604.86	1848.94
	3470	1604.86	1848.94
	3480	1604.86	1848.94
	3490	1604.86	1848.94
	3500	1604.86	1848.94
	3510	1604.86	1848.94
	3520	1604.86	1848.94
	3530	1604.86	1848.94
	3540	1604.86	1848.94
	3550	1604.86	1848.94
	3560	1604.86	1848.94
	3570	1604.86	1848.94
	3580	1604.86	1848.94
	3590	1604.86	1848.94
	3600	1604.86	1848.94
	3610	1604.86	1848.94
	3620	1604.86	1848.94
	3630	1604.86	1848.94
	3640	1604.86	1848.94
	3650	1604.86	1848.94
	3660	1604.86	1848.94
	3670	1604.86	1848.94
	3680	1604.86	1848.94
	3690	1604.86	1848.94
	3700	1604.86	1848.94
	3710	1604.86	1848.94
	3720	1604.86	1848.94
	3730	1604.86	1848.94
	3740	1604.86	1848.94
	3750	1604.86	1848.94
	3760	1604.86	1848.94
	3770	1604.86	1848.94
	3780	1604.86	1848.94
	3790	1604.86	1848.94
	3800	1604.86	1848.94
	3810	1604.86	1848.94
	3820	1604.86	1848.94
	3830	1604.86	1848.94
	3840	1604.86	1848.94
	3850	1604.86	1848.94
	3860	1604.86	1848.94
	3870	1604.86	1848.94
	3880	1604.86	1848.94
	3890	1604.86	1848.94
	3900	1604.86	1848.94
	3910	1604.86	1848.94
	3920	1604.86	1848.94
	3930	1604.86	1848.94
	3940	1604.86	1848.94
	3950	1604.86	1848.94
	3960	1604.86	1848.94
	3970	1604.86	1848.94
	3980	1604.86	1848.94
	3990	1604.86	1848.94
	4000	1604.86	1848.94

## Sheet: Figure 2f
	GJ	time	rate 1	rate 2	membrane	time	rate 1	rate 2
Figure 2f		0	0	0		0	4.37711e-14	0
		10	0	0		10	-9.56189e-10	0
		20	0	0		20	-9.04433e-10	0
		30	0	0		30	-8.67636e-10	0
		40	0	0		40	-8.47577e-10	0
		50	0	0		50	-8.43069e-10	0
		60	0	0		60	-8.54707e-10	0
		70	0	0		70	-0.0108253	0
		80	0	0		80	-0.0214697	0
		90	0	0		90	-0.0319493	0
		100	0	0		100	-0.0422618	0
		110	0	0		110	-0.0524079	0
		120	0	0		120	-0.0623872	0
		130	0	0		130	-0.0722022	0
		140	0	0		140	-0.0818505	0
		150	0	0		150	-0.0913328	0
		160	0	0		160	-0.100648	0
		170	0	0		170	-0.109799	0
		180	0	0		180	-0.11878	0
		190	0	0		190	-0.127596	0
		200	0	0		200	-0.136246	0
		210	0	0		210	-0.144729	0
		220	0	0		220	-0.153048	0
		230	0	0		230	-0.161195	0
		240	0	0		240	-0.169174	0
		250	0	0		250	-0.176988	0
		260	0	0		260	-0.184634	0
		270	0	0		270	-0.192112	0
		280	0	0		280	-0.199423	0
		290	0	0		290	-0.206563	0
		300	0	0		300	-0.213535	0
		310	0	0		310	-0.220339	0
		320	0	0		320	-0.226972	0
		330	0	0		330	-0.233438	0
		340	0	0		340	-0.239732	0
		350	0	0		350	-0.245854	0
		360	0	0		360	-0.251808	0
		370	0	0		370	-0.257591	0
		380	0	0		380	-0.263201	0
		390	0	0		390	-0.268641	0
		400	0	0		400	-0.273908	0
		410	0	0		410	-0.279004	0
		420	0	0		420	-0.283923	0
		430	0	0		430	-0.288673	0
		440	0	0		440	-0.293249	0
		450	0	0		450	-0.29765	0
		460	0	0		460	-0.30188	0
		470	0	0		470	-0.305935	0
		480	0	0		480	-0.309811	0
		490	0	0		490	-0.313514	0
		500	0	0		500	-0.31704	0
		510	0	0		510	-0.320391	0
		520	0	0		520	-0.323567	0
		530	0	0		530	-0.326562	0
		540	0	0		540	-0.329383	0
		550	0	0		550	-0.332026	0
		560	0	0		560	-0.33449	0
		570	0	0		570	-0.336778	0
		580	0	0		580	-0.338887	0
		590	0	0		590	-0.340815	0
		600	0	0		600	-0.342567	0
		610	0	0		610	-0.344138	0
		620	0	0		620	-0.345532	0
		630	0	0		630	-0.346745	0
		640	0	0		640	-0.34778	0
		650	0	0		650	-0.348634	0
		660	0	0		660	-0.349308	0
		670	0	0		670	-0.3402	0
		680	0	0		680	-0.331267	0
		690	0	0		690	-0.322475	0
		700	0	0		700	-0.313836	0
		710	0	0		710	-0.305345	0
		720	0	0		720	-0.297005	0
		730	0	0		730	-0.288812	0
		740	0	0		740	-0.280767	0
		750	0	0		750	-0.272876	0
		760	0	0		760	-0.265135	0
		770	0	0		770	-0.257546	0
		780	0	0		780	-0.250107	0
		790	0	0		790	-0.242818	0
		800	0	0		800	-0.235681	0
		810	0	0		810	-0.228694	0
		820	0	0		820	-0.221853	0
		830	0	0		830	-0.215168	0
		840	0	0		840	-0.208625	0
		850	0	0		850	-0.202236	0
		860	0	0		860	-0.195987	0
		870	0	0		870	-0.189889	0
		880	0	0		880	-0.183934	0
		890	0	0		890	-0.178125	0
		900	0	0		900	-0.172458	0
		910	0	0		910	-0.166932	0
		920	0	0		920	-0.161543	0
		930	0	0		930	-0.156296	0
		940	0	0		940	-0.151187	0
		950	0	0		950	-0.146212	0
		960	0	0		960	-0.141369	0
		970	0	0		970	-0.136657	0
		980	0	0		980	-0.132077	0
		990	0	0		990	-0.127623	0
		1000	0	0		1000	-0.123297	0
		1010	0	0		1010	-0.119092	0
		1020	0	0		1020	-0.11501	0
		1030	0	0		1030	-0.111046	0
		1040	0	0		1040	-0.1072	0
		1050	0	0		1050	-0.103468	0
		1060	0	0		1060	-0.0998505	0
		1070	0	0		1070	-0.0963415	0
		1080	0	0		1080	-0.0929401	0
		1090	0	0		1090	-0.0896444	0
		1100	0	0		1100	-0.086452	0
		1110	0	0		1110	-0.0833609	0
		1120	0	0		1120	-0.0803666	0
		1130	0	0		1130	-0.07747	0
		1140	0	0		1140	-0.0746699	0
		1150	0	0		1150	-0.0719587	0
		1160	0	0		1160	-0.0693375	0
		1170	0	0		1170	-0.0668031	0
		1180	0	0		1180	-0.064352	0
		1190	0	0		1190	-0.061985	0
		1200	0	0		1200	-0.0596958	0
		1210	0	0		1210	-0.0574854	0
		1220	0	0		1220	-0.0553512	0
		1230	0	0		1230	-0.0532895	0
		1240	0	0		1240	-0.0513003	0
		1250	0	0		1250	-0.0493802	0
		1260	0	0		1260	-0.0475278	0
		1270	0	0		1270	-0.045739	0
		1280	0	0		1280	-0.0440143	0
		1290	0	0		1290	-0.0423518	0
		1300	0	0		1300	-0.0407472	0
		1310	0	0		1310	-0.0392016	0
		1320	0	0		1320	-0.0377099	0
		1330	0	0		1330	-0.0362733	0
		1340	0	0		1340	-0.0348889	0
		1350	0	0		1350	-0.0335538	0
		1360	0	0		1360	-0.0322694	0
		1370	0	0		1370	-0.03103	0
		1380	0	0		1380	-0.0298371	0
		1390	0	0		1390	-0.0286893	0
		1400	0	0		1400	-0.0275827	0
		1410	0	0		1410	-0.0265173	0
		1420	0	0		1420	-0.0254913	0
		1430	0	0		1430	-0.0245052	0
		1440	0	0		1440	-0.0235557	0
		1450	0	0		1450	-0.0226403	0
		1460	0	0		1460	-0.0217604	0
		1470	0	0		1470	-0.0209138	0
		1480	0	0		1480	-0.0200983	0
		1490	0	0		1490	-0.0193154	0
		1500	0	0		1500	-0.0185611	0
		1510	0	0		1510	-0.0178361	0
		1520	0	0		1520	-0.0171382	0
		1530	0	0		1530	-0.0164677	0
		1540	0	0		1540	-0.015822	0
		1550	0	0		1550	-0.0152009	0
		1560	0	0		1560	-0.0146047	0
		1570	0	0		1570	-0.0140301	0
		1580	0	0		1580	-0.0134803	0
		1590	0	0		1590	-0.0129495	0
		1600	0	0		1600	-0.0124393	0
		1610	0	0		1610	-0.0119497	0
		1620	0	0		1620	-0.0114784	0
		1630	0	0		1630	-0.011026	0
		1640	0	0		1640	-0.0105905	0
		1650	0	0		1650	-0.0101713	0
		1660	0	0		1660	-0.00976966	0
		1670	0	0		1670	-0.00938327	0
		1680	0	0		1680	-0.00901223	0
		1690	0	0		1690	-0.00865702	0
		1700	0	0		1700	-0.00831289	0
		1710	0	0		1710	-0.00798399	0
		1720	0	0		1720	-0.00766725	0
		1730	0	0		1730	-0.00736404	0
		1740	0	0		1740	-0.00707185	0
		1750	0	0		1750	-0.00679097	0
		1760	0	0		1760	-0.00652083	0
		1770	0	0		1770	-0.0062627	0
		1780	0	0		1780	-0.0060145	0
		1790	0	0		1790	-0.00577489	0
		1800	0	0		1800	-0.00554568	0
		1810	0	0		1810	-0.00532578	0
		1820	0	0		1820	-0.00511343	0
		1830	0	0		1830	-0.00490929	0
		1840	0	0		1840	-0.00471462	0
		1850	0	0		1850	-0.00452724	0
		1860	0	0		1860	-0.00434608	0
		1870	0	0		1870	-0.00417434	0
		1880	0	0		1880	-0.0040068	0
		1890	0	0		1890	-0.00384862	0
		1900	0	0		1900	-0.00369478	0
		1910	0	0		1910	-0.00354728	0
		1920	0	0		1920	-0.00340616	0
		1930	0	0		1930	-0.00327039	0
		1940	0	0		1940	-0.00313867	0
		1950	0	0		1950	-0.00301404	0
		1960	0	0		1960	-0.0028944	0
		1970	0	0		1970	-0.00277958	0
		1980	0	0		1980	-0.00266767	0
		1990	0	0		1990	-0.00256174	0
		2000	0	0		2000	-0.00245927	0
		2010	0	0		2010	-0.0023609	0
		2020	0	0		2020	-0.00226661	0
		2030	0	0		2030	-0.00217621	0
		2040	0	0		2040	-0.00208998	0
		2050	0	0		2050	-0.00200535	0
		2060	0	0		2060	-0.00192574	0
		2070	0	0		2070	-0.00184896	0
		2080	0	0		2080	-0.00177458	0
		2090	0	0		2090	-0.00170381	0
		2100	0	0		2100	-0.00163595	0
		2110	0	0		2110	-0.00156991	0
		2120	0	0		2120	-0.00150784	0
		2130	0	0		2130	-0.00144817	0
		2140	0	0		2140	-0.00138993	0
		2150	0	0		2150	-0.00133429	0
		2160	0	0		2160	-0.00128022	0
		2170	0	0		2170	-0.00122928	0
		2180	0	0		2180	-0.00118044	0
		2190	0	0		2190	-0.00113319	0
		2200	0	0		2200	-0.00108769	0
		2210	0	0		2210	-0.00104457	0
		2220	0	0		2220	-0.00100198	0
		2230	0	0		2230	-0.000963057	0
		2240	0	0		2240	-0.000924826	0
		2250	0	0		2250	-0.000887671	0
		2260	0	0		2260	-0.000851699	0
		2270	0	0		2270	-0.000816995	0
		2280	0	0		2280	-0.000784848	0
		2290	0	0		2290	-0.000752691	0
		2300	0	0		2300	-0.000723038	0
		2310	0	0		2310	-0.000694192	0
		2320	0	0		2320	-0.000665924	0
		2330	0	0		2330	-0.000639839	0
		2340	0	0		2340	-0.000614052	0
		2350	0	0		2350	-0.000590451	0
		2360	0	0		2360	-0.00056668	0
		2370	0	0		2370	-0.000543962	0
		2380	0	0		2380	-0.00052192	0
		2390	0	0		2390	-0.000500704	0
		2400	0	0		2400	-0.000480695	0
		2410	0	0		2410	-0.000461347	0
		2420	0	0		2420	-0.000442644	0
		2430	0	0		2430	-0.000425451	0
		2440	0	0		2440	-0.000408972	0
		2450	0	0		2450	-0.00039171	0
		2460	0	0		2460	-0.000375796	0
		2470	0	0		2470	-0.000361106	0
		2480	0	0		2480	-0.000347116	0
		2490	0	0		2490	-0.000332319	0
		2500	0	0		2500	-0.000320089	0
		2510	0	0		2510	-0.000306595	0
		2520	0	0		2520	-0.000294102	0
		2530	0	0		2530	-0.000282252	0
		2540	0	0		2540	-0.000271005	0
		2550	0	0		2550	-0.000260753	0
		2560	0	0		2560	-0.000250114	0
		2570	0	0		2570	-0.000239597	0
		2580	0	0		2580	-0.00023053	0
		2590	0	0		2590	-0.000220974	0
		2600	0	0		2600	-0.000212516	0
		2610	0	0		2610	-0.000204037	0
		2620	0	0		2620	-0.0001957	0
		2630	0	0		2630	-0.000187741	0
		2640	0	0		2640	-0.000180507	0
		2650	0	0		2650	-0.000172985	0
		2660	0	0		2660	-0.000166244	0
		2670	0	0		2670	-0.000159798	0
		2680	0	0		2680	-0.000152895	0
		2690	0	0		2690	-0.000147176	0
		2700	0	0		2700	-0.000141318	0
		2710	0	0		2710	-0.000135149	0
		2720	0	0		2720	-0.000129923	0
		2730	0	0		2730	-0.000124802	0
		2740	0	0		2740	-0.000119905	0
		2750	0	0		2750	-0.000115433	0
		2760	0	0		2760	-0.000111005	0
		2770	0	0		2770	-0.000105753	0
		2780	0	0		2780	-0.000101982	0
		2790	0	0		2790	-9.82245e-05	0
		2800	0	0		2800	-9.39598e-05	0
		2810	0	0		2810	-8.97581e-05	0
		2820	0	0		2820	-8.58494e-05	0
		2830	0	0		2830	-8.24503e-05	0
		2840	0	0		2840	-7.92567e-05	0
		2850	0	0		2850	-7.61408e-05	0
		2860	0	0		2860	-7.31094e-05	0
		2870	0	0		2870	-7.06586e-05	0
		2880	0	0		2880	-6.76931e-05	0
		2890	0	0		2890	-6.48963e-05	0
		2900	0	0		2900	-6.23031e-05	0
		2910	0	0		2910	-5.97202e-05	0
		2920	0	0		2920	-5.70047e-05	0
		2930	0	0		2930	-5.46991e-05	0
		2940	0	0		2940	-5.27627e-05	0
		2950	0	0		2950	-5.01276e-05	0
		2960	0	0		2960	-4.89735e-05	0
		2970	0	0		2970	-4.61705e-05	0
		2980	0	0		2980	-4.49869e-05	0
		2990	0	0		2990	-4.26164e-05	0
		3000	0	0		3000	-4.11531e-05	0
		3010	0	0		3010	-3.94281e-05	0
		3020	0	0		3020	-3.77226e-05	0
		3030	0	0		3030	-3.67378e-05	0
		3040	0	0		3040	-3.49501e-05	0
		3050	0	0		3050	-3.36812e-05	0
		3060	0	0		3060	-3.2499e-05	0
		3070	0	0		3070	-3.10654e-05	0
		3080	0	0		3080	-2.99338e-05	0
		3090	0	0		3090	-2.86257e-05	0
		3100	0	0		3100	-2.77826e-05	0
		3110	0	0		3110	-2.62084e-05	0
		3120	0	0		3120	-2.57406e-05	0
		3130	0	0		3130	-2.43854e-05	0
		3140	0	0		3140	-2.34248e-05	0
		3150	0	0		3150	-2.23479e-05	0
		3160	0	0		3160	-2.16818e-05	0
		3170	0	0		3170	-2.07885e-05	0
		3180	0	0		3180	-1.96809e-05	0
		3190	0	0		3190	-1.92045e-05	0
		3200	0	0		3200	-1.85141e-05	0
		3210	0	0		3210	-1.75534e-05	0
		3220	0	0		3220	-1.68896e-05	0
		3230	0	0		3230	-1.61201e-05	0
		3240	0	0		3240	-1.54289e-05	0
		3250	0	0		3250	-1.49598e-05	0
		3260	0	0		3260	-1.42948e-05	0
		3270	0	0		3270	-1.36419e-05	0
		3280	0	0		3280	-1.31102e-05	0
		3290	0	0		3290	-1.25706e-05	0
		3300	0	0		3300	-1.2069e-05	0
		3310	0	0		3310	-1.16985e-05	0
		3320	0	0		3320	-1.12035e-05	0
		3330	0	0		3330	-1.06555e-05	0
		3340	0	0		3340	-1.02308e-05	0
		3350	0	0		3350	-9.90235e-06	0
		3360	0	0		3360	-9.54615e-06	0
		3370	0	0		3370	-9.15551e-06	0
		3380	0	0		3380	-8.73739e-06	0
		3390	0	0		3390	-8.43568e-06	0
		3400	0	0		3400	-8.09978e-06	0
		3410	0	0		3410	-7.72969e-06	0
		3420	0	0		3420	-7.37432e-06	0
		3430	0	0		3430	-7.09736e-06	0
		3440	0	0		3440	-6.89896e-06	0
		3450	0	0		3450	-6.64869e-06	0
		3460	0	0		3460	-6.35298e-06	0
		3470	0	0		3470	-6.03722e-06	0
		3480	0	0		3480	-5.70181e-06	0
		3490	0	0		3490	-5.57744e-06	0
		3500	0	0		3500	-5.41685e-06	0
		3510	0	0		3510	-5.22004e-06	0
		3520	0	0		3520	-4.99593e-06	0
		3530	0	0		3530	-4.76884e-06	0
		3540	0	0		3540	-4.53613e-06	0
		3550	0	0		3550	-4.29782e-06	0
		3560	0	0		3560	-4.16605e-06	0
		3570	0	0		3570	-4.04578e-06	0
		3580	0	0		3580	-3.91175e-06	0
		3590	0	0		3590	-3.76396e-06	0
		3600	0	0		3600	-3.51824e-06	0
		3610	0	0		3610	-3.32484e-06	0
		3620	0	0		3620	-3.20546e-06	0
		3630	0	0		3630	-3.16011e-06	0
		3640	0	0		3640	-3.00356e-06	0
		3650	0	0		3650	-2.82711e-06	0
		3660	0	0		3660	-2.69478e-06	0
		3670	0	0		3670	-2.60659e-06	0
		3680	0	0		3680	-2.56252e-06	0
		3690	0	0		3690	-2.47382e-06	0
		3700	0	0		3700	-2.30864e-06	0
		3710	0	0		3710	-2.18537e-06	0
		3720	0	0		3720	-2.10398e-06	0
		3730	0	0		3730	-2.0645e-06	0
		3740	0	0		3740	-2.03936e-06	0
		3750	0	0		3750	-1.92596e-06	0
		3760	0	0		3760	-1.82687e-06	0
		3770	0	0		3770	-1.7421e-06	0
		3780	0	0		3780	-1.67165e-06	0
		3790	0	0		3790	-1.61552e-06	0
		3800	0	0		3800	-1.55599e-06	0
		3810	0	0		3810	-1.4862e-06	0
		3820	0	0		3820	-1.42565e-06	0
		3830	0	0		3830	-1.37432e-06	0
		3840	0	0		3840	-1.33223e-06	0
		3850	0	0		3850	-1.29937e-06	0
		3860	0	0		3860	-1.23968e-06	0
		3870	0	0		3870	-1.17131e-06	0
		3880	0	0		3880	-1.11183e-06	0
		3890	0	0		3890	-1.06125e-06	0
		3900	0	0		3900	-1.01955e-06	0
		3910	0	0		3910	-9.86744e-07	0
		3920	0	0		3920	-9.50875e-07	0
		3930	0	0		3930	-9.07549e-07	0
		3940	0	0		3940	-8.69237e-07	0
		3950	0	0		3950	-8.35938e-07	0
		3960	0	0		3960	-8.07651e-07	0
		3970	0	0		3970	-7.84379e-07	0
		3980	0	0		3980	-7.6612e-07	0
		3990	0	0		3990	-7.01393e-07	0
		4000	0	0		4000	-6.94517e-07	0

## Sheet: Figure 2g
	GJ	time	rate 1	rate 2	membrane	time	rate 1	rate 2
Figure 2g		0	0	0		0	-1.67268e-09	0
		10	0	0		10	-1.87658e-10	0
		20	0	0		20	-2.417e-10	0
		30	0	0		30	-2.73277e-10	0
		40	0	0		40	-2.7967e-10	0
		50	0	0		50	-2.62692e-10	0
		60	0	0		60	-2.21435e-10	0
		70	0	0		70	-0.00278769	0
		80	0	0		80	-0.00555445	0
		90	0	0		90	-0.00827611	0
		100	0	0		100	-0.0109559	0
		110	0	0		110	-0.0135931	0
		120	0	0		120	-0.0161883	0
		130	0	0		130	-0.0187376	0
		140	0	0		140	-0.0212445	0
		150	0	0		150	-0.0237082	0
		160	0	0		160	-0.026129	0
		170	0	0		170	-0.0285053	0
		180	0	0		180	-0.0308417	0
		190	0	0		190	-0.0331335	0
		200	0	0		200	-0.035381	0
		210	0	0		210	-0.0375857	0
		220	0	0		220	-0.039742	0
		230	0	0		230	-0.0418614	0
		240	0	0		240	-0.0439385	0
		250	0	0		250	-0.0459686	0
		260	0	0		260	-0.047955	0
		270	0	0		270	-0.0498977	0
		280	0	0		280	-0.0517953	0
		290	0	0		290	-0.0536517	0
		300	0	0		300	-0.0554636	0
		310	0	0		310	-0.0572302	0
		320	0	0		320	-0.0589542	0
		330	0	0		330	-0.0606319	0
		340	0	0		340	-0.0622666	0
		350	0	0		350	-0.06386	0
		360	0	0		360	-0.0654051	0
		370	0	0		370	-0.0669073	0
		380	0	0		380	-0.068365	0
		390	0	0		390	-0.0697772	0
		400	0	0		400	-0.0711462	0
		410	0	0		410	-0.0724681	0
		420	0	0		420	-0.0737514	0
		430	0	0		430	-0.0749829	0
		440	0	0		440	-0.0761714	0
		450	0	0		450	-0.0773154	0
		460	0	0		460	-0.07841	0
		470	0	0		470	-0.0794602	0
		480	0	0		480	-0.0804698	0
		490	0	0		490	-0.0814309	0
		500	0	0		500	-0.0823474	0
		510	0	0		510	-0.0832169	0
		520	0	0		520	-0.0840395	0
		530	0	0		530	-0.0848203	0
		540	0	0		540	-0.0855504	0
		550	0	0		550	-0.086236	0
		560	0	0		560	-0.0868765	0
		570	0	0		570	-0.0874682	0
		580	0	0		580	-0.0880142	0
		590	0	0		590	-0.0885163	0
		600	0	0		600	-0.0889686	0
		610	0	0		610	-0.0893762	0
		620	0	0		620	-0.0897359	0
		630	0	0		630	-0.0900491	0
		640	0	0		640	-0.0903158	0
		650	0	0		650	-0.0905358	0
		660	0	0		660	-0.0907109	0
		670	0	0		670	-0.0883763	0
		680	0	0		680	-0.086051	0
		690	0	0		690	-0.0837697	0
		700	0	0		700	-0.0815234	0
		710	0	0		710	-0.0793162	0
		720	0	0		720	-0.0771456	0
		730	0	0		730	-0.0750174	0
		740	0	0		740	-0.0729306	0
		750	0	0		750	-0.0708798	0
		760	0	0		760	-0.0688682	0
		770	0	0		770	-0.0668953	0
		780	0	0		780	-0.0649624	0
		790	0	0		790	-0.0630686	0
		800	0	0		800	-0.0612132	0
		810	0	0		810	-0.0593972	0
		820	0	0		820	-0.0576226	0
		830	0	0		830	-0.0558814	0
		840	0	0		840	-0.0541844	0
		850	0	0		850	-0.052521	0
		860	0	0		860	-0.0509016	0
		870	0	0		870	-0.0493165	0
		880	0	0		880	-0.0477697	0
		890	0	0		890	-0.0462595	0
		900	0	0		900	-0.0447867	0
		910	0	0		910	-0.0433512	0
		920	0	0		920	-0.0419544	0
		930	0	0		930	-0.040591	0
		940	0	0		940	-0.0392615	0
		950	0	0		950	-0.0379683	0
		960	0	0		960	-0.0367113	0
		970	0	0		970	-0.0354884	0
		980	0	0		980	-0.0342975	0
		990	0	0		990	-0.0331414	0
		1000	0	0		1000	-0.0320159	0
		1010	0	0		1010	-0.030925	0
		1020	0	0		1020	-0.0298635	0
		1030	0	0		1030	-0.0288349	0
		1040	0	0		1040	-0.0278356	0
		1050	0	0		1050	-0.0268666	0
		1060	0	0		1060	-0.0259253	0
		1070	0	0		1070	-0.0250142	0
		1080	0	0		1080	-0.0241313	0
		1090	0	0		1090	-0.0232758	0
		1100	0	0		1100	-0.0224472	0
		1110	0	0		1110	-0.0216444	0
		1120	0	0		1120	-0.0208685	0
		1130	0	0		1130	-0.0201166	0
		1140	0	0		1140	-0.019387	0
		1150	0	0		1150	-0.0186832	0
		1160	0	0		1160	-0.0180019	0
		1170	0	0		1170	-0.0173432	0
		1180	0	0		1180	-0.0167075	0
		1190	0	0		1190	-0.0160919	0
		1200	0	0		1200	-0.0154988	0
		1210	0	0		1210	-0.0149251	0
		1220	0	0		1220	-0.0143707	0
		1230	0	0		1230	-0.0138362	0
		1240	0	0		1240	-0.0133193	0
		1250	0	0		1250	-0.0128206	0
		1260	0	0		1260	-0.012339	0
		1270	0	0		1270	-0.0118755	0
		1280	0	0		1280	-0.0114278	0
		1290	0	0		1290	-0.0109953	0
		1300	0	0		1300	-0.0105792	0
		1310	0	0		1310	-0.0101771	0
		1320	0	0		1320	-0.00979061	0
		1330	0	0		1330	-0.00941728	0
		1340	0	0		1340	-0.00905747	0
		1350	0	0		1350	-0.00871157	0
		1360	0	0		1360	-0.00837699	0
		1370	0	0		1370	-0.0080561	0
		1380	0	0		1380	-0.00774646	0
		1390	0	0		1390	-0.00744751	0
		1400	0	0		1400	-0.00716057	0
		1410	0	0		1410	-0.0068843	0
		1420	0	0		1420	-0.00661845	0
		1430	0	0		1430	-0.00636145	0
		1440	0	0		1440	-0.00611439	0
		1450	0	0		1450	-0.00587767	0
		1460	0	0		1460	-0.00564915	0
		1470	0	0		1470	-0.00542921	0
		1480	0	0		1480	-0.00521819	0
		1490	0	0		1490	-0.0050141	0
		1500	0	0		1500	-0.00481852	0
		1510	0	0		1510	-0.00462999	0
		1520	0	0		1520	-0.00444904	0
		1530	0	0		1530	-0.00427455	0
		1540	0	0		1540	-0.00410728	0
		1550	0	0		1550	-0.00394661	0
		1560	0	0		1560	-0.00379141	0
		1570	0	0		1570	-0.00364306	0
		1580	0	0		1580	-0.00349862	0
		1590	0	0		1590	-0.00336132	0
		1600	0	0		1600	-0.0032293	0
		1610	0	0		1610	-0.00310177	0
		1620	0	0		1620	-0.00297963	0
		1630	0	0		1630	-0.00286184	0
		1640	0	0		1640	-0.00274915	0
		1650	0	0		1650	-0.00264123	0
		1660	0	0		1660	-0.0025367	0
		1670	0	0		1670	-0.00243652	0
		1680	0	0		1680	-0.00234007	0
		1690	0	0		1690	-0.00224648	0
		1700	0	0		1700	-0.00215848	0
		1710	0	0		1710	-0.00207273	0
		1720	0	0		1720	-0.00199084	0
		1730	0	0		1730	-0.0019114	0
		1740	0	0		1740	-0.00183569	0
		1750	0	0		1750	-0.00176306	0
		1760	0	0		1760	-0.00169351	0
		1770	0	0		1770	-0.00162574	0
		1780	0	0		1780	-0.0015608	0
		1790	0	0		1790	-0.00149923	0
		1800	0	0		1800	-0.00143944	0
		1810	0	0		1810	-0.00138183	0
		1820	0	0		1820	-0.00132726	0
		1830	0	0		1830	-0.00127497	0
		1840	0	0		1840	-0.00122379	0
		1850	0	0		1850	-0.0011749	0
		1860	0	0		1860	-0.00112878	0
		1870	0	0		1870	-0.00108293	0
		1880	0	0		1880	-0.00104068	0
		1890	0	0		1890	-0.000998244	0
		1900	0	0		1900	-0.000958806	0
		1910	0	0		1910	-0.000920767	0
		1920	0	0		1920	-0.000883879	0
		1930	0	0		1930	-0.00084862	0
		1940	0	0		1940	-0.000815682	0
		1950	0	0		1950	-0.000782774	0
		1960	0	0		1960	-0.000751152	0
		1970	0	0		1970	-0.000720741	0
		1980	0	0		1980	-0.000692666	0
		1990	0	0		1990	-0.000664663	0
		2000	0	0		2000	-0.00063829	0
		2010	0	0		2010	-0.000612949	0
		2020	0	0		2020	-0.000588505	0
		2030	0	0		2030	-0.000564939	0
		2040	0	0		2040	-0.000541921	0
		2050	0	0		2050	-0.000521067	0
		2060	0	0		2060	-0.000499922	0
		2070	0	0		2070	-0.000479855	0
		2080	0	0		2080	-0.000461036	0
		2090	0	0		2090	-0.000442526	0
		2100	0	0		2100	-0.000424694	0
		2110	0	0		2110	-0.000408175	0
		2120	0	0		2120	-0.000391405	0
		2130	0	0		2130	-0.000375358	0
		2140	0	0		2140	-0.000360592	0
		2150	0	0		2150	-0.000346236	0
		2160	0	0		2160	-0.000332888	0
		2170	0	0		2170	-0.000319411	0
		2180	0	0		2180	-0.000306429	0
		2190	0	0		2190	-0.000294215	0
		2200	0	0		2200	-0.000282576	0
		2210	0	0		2210	-0.000271015	0
		2220	0	0		2220	-0.000260731	0
		2230	0	0		2230	-0.000249523	0
		2240	0	0		2240	-0.000239347	0
		2250	0	0		2250	-0.000229884	0
		2260	0	0		2260	-0.000221004	0
		2270	0	0		2270	-0.000212594	0
		2280	0	0		2280	-0.000203725	0
		2290	0	0		2290	-0.00019609	0
		2300	0	0		2300	-0.000187931	0
		2310	0	0		2310	-0.000180356	0
		2320	0	0		2320	-0.000173474	0
		2330	0	0		2330	-0.000166152	0
		2340	0	0		2340	-0.000159629	0
		2350	0	0		2350	-0.000152583	0
		2360	0	0		2360	-0.000146574	0
		2370	0	0		2370	-0.000140737	0
		2380	0	0		2380	-0.00013529	0
		2390	0	0		2390	-0.000130098	0
		2400	0	0		2400	-0.000124871	0
		2410	0	0		2410	-0.000119948	0
		2420	0	0		2420	-0.000115309	0
		2430	0	0		2430	-0.000110338	0
		2440	0	0		2440	-0.000105548	0
		2450	0	0		2450	-0.000101929	0
		2460	0	0		2460	-9.8009e-05	0
		2470	0	0		2470	-9.38461e-05	0
		2480	0	0		2480	-8.97742e-05	0
		2490	0	0		2490	-8.67934e-05	0
		2500	0	0		2500	-8.25901e-05	0
		2510	0	0		2510	-7.97459e-05	0
		2520	0	0		2520	-7.67031e-05	0
		2530	0	0		2530	-7.36827e-05	0
		2540	0	0		2540	-7.06968e-05	0
		2550	0	0		2550	-6.74611e-05	0
		2560	0	0		2560	-6.48959e-05	0
		2570	0	0		2570	-6.26398e-05	0
		2580	0	0		2580	-5.97747e-05	0
		2590	0	0		2590	-5.7603e-05	0
		2600	0	0		2600	-5.50327e-05	0
		2610	0	0		2610	-5.2809e-05	0
		2620	0	0		2620	-5.08082e-05	0
		2630	0	0		2630	-4.88581e-05	0
		2640	0	0		2640	-4.67094e-05	0
		2650	0	0		2650	-4.50395e-05	0
		2660	0	0		2660	-4.31106e-05	0
		2670	0	0		2670	-4.12413e-05	0
		2680	0	0		2680	-3.99321e-05	0
		2690	0	0		2690	-3.80589e-05	0
		2700	0	0		2700	-3.65113e-05	0
		2710	0	0		2710	-3.53958e-05	0
		2720	0	0		2720	-3.38523e-05	0
		2730	0	0		2730	-3.24405e-05	0
		2740	0	0		2740	-3.10734e-05	0
		2750	0	0		2750	-2.96052e-05	0
		2760	0	0		2760	-2.82884e-05	0
		2770	0	0		2770	-2.77034e-05	0
		2780	0	0		2780	-2.62793e-05	0
		2790	0	0		2790	-2.50053e-05	0
		2800	0	0		2800	-2.42289e-05	0
		2810	0	0		2810	-2.35566e-05	0
		2820	0	0		2820	-2.28265e-05	0
		2830	0	0		2830	-2.18861e-05	0
		2840	0	0		2840	-2.09361e-05	0
		2850	0	0		2850	-2.00583e-05	0
		2860	0	0		2860	-1.9243e-05	0
		2870	0	0		2870	-1.81486e-05	0
		2880	0	0		2880	-1.7514e-05	0
		2890	0	0		2890	-1.68708e-05	0
		2900	0	0		2900	-1.61912e-05	0
		2910	0	0		2910	-1.56023e-05	0
		2920	0	0		2920	-1.51976e-05	0
		2930	0	0		2930	-1.46033e-05	0
		2940	0	0		2940	-1.38458e-05	0
		2950	0	0		2950	-1.3645e-05	0
		2960	0	0		2960	-1.25186e-05	0
		2970	0	0		2970	-1.25883e-05	0
		2980	0	0		2980	-1.16316e-05	0
		2990	0	0		2990	-1.1552e-05	0
		3000	0	0		3000	-1.09232e-05	0
		3010	0	0		3010	-1.05379e-05	0
		3020	0	0		3020	-1.0201e-05	0
		3030	0	0		3030	-9.43534e-06	0
		3040	0	0		3040	-9.2718e-06	0
		3050	0	0		3050	-8.81105e-06	0
		3060	0	0		3060	-8.345e-06	0
		3070	0	0		3070	-8.09997e-06	0
		3080	0	0		3080	-7.69915e-06	0
		3090	0	0		3090	-7.4646e-06	0
		3100	0	0		3100	-6.95974e-06	0
		3110	0	0		3110	-6.99395e-06	0
		3120	0	0		3120	-6.31883e-06	0
		3130	0	0		3130	-6.28579e-06	0
		3140	0	0		3140	-6.02309e-06	0
		3150	0	0		3150	-5.87596e-06	0
		3160	0	0		3160	-5.48535e-06	0
		3170	0	0		3170	-5.28227e-06	0
		3180	0	0		3180	-5.25686e-06	0
		3190	0	0		3190	-4.83481e-06	0
		3200	0	0		3200	-4.58721e-06	0
		3210	0	0		3210	-4.55213e-06	0
		3220	0	0		3220	-4.34299e-06	0
		3230	0	0		3230	-4.23217e-06	0
		3240	0	0		3240	-4.09345e-06	0
		3250	0	0		3250	-3.82817e-06	0
		3260	0	0		3260	-3.71973e-06	0
		3270	0	0		3270	-3.62483e-06	0
		3280	0	0		3280	-3.46906e-06	0
		3290	0	0		3290	-3.3401e-06	0
		3300	0	0		3300	-3.20474e-06	0
		3310	0	0		3310	-2.99925e-06	0
		3320	0	0		3320	-2.89726e-06	0
		3330	0	0		3330	-2.84827e-06	0
		3340	0	0		3340	-2.73231e-06	0
		3350	0	0		3350	-2.56773e-06	0
		3360	0	0		3360	-2.43729e-06	0
		3370	0	0		3370	-2.34481e-06	0
		3380	0	0		3380	-2.28558e-06	0
		3390	0	0		3390	-2.16134e-06	0
		3400	0	0		3400	-2.0731e-06	0
		3410	0	0		3410	-2.02086e-06	0
		3420	0	0		3420	-1.97107e-06	0
		3430	0	0		3430	-1.87934e-06	0
		3440	0	0		3440	-1.74553e-06	0
		3450	0	0		3450	-1.65809e-06	0
		3460	0	0		3460	-1.61138e-06	0
		3470	0	0		3470	-1.58802e-06	0
		3480	0	0		3480	-1.58774e-06	0
		3490	0	0		3490	-1.45366e-06	0
		3500	0	0		3500	-1.35254e-06	0
		3510	0	0		3510	-1.2844e-06	0
		3520	0	0		3520	-1.24321e-06	0
		3530	0	0		3530	-1.21164e-06	0
		3540	0	0		3540	-1.19113e-06	0
		3550	0	0		3550	-1.18166e-06	0
		3560	0	0		3560	-1.10706e-06	0
		3570	0	0		3570	-1.03091e-06	0
		3580	0	0		3580	-9.70297e-07	0
		3590	0	0		3590	-9.2522e-07	0
		3600	0	0		3600	-9.52734e-07	0
		3610	0	0		3610	-9.50039e-07	0
		3620	0	0		3620	-9.02347e-07	0
		3630	0	0		3630	-8.09657e-07	0
		3640	0	0		3640	-7.9775e-07	0
		3650	0	0		3650	-8.03826e-07	0
		3660	0	0		3660	-7.8426e-07	0
		3670	0	0		3670	-7.39054e-07	0
		3680	0	0		3680	-6.68207e-07	0
		3690	0	0		3690	-6.32047e-07	0
		3700	0	0		3700	-6.51602e-07	0
		3710	0	0		3710	-6.46198e-07	0
		3720	0	0		3720	-6.15833e-07	0
		3730	0	0		3730	-5.60507e-07	0
		3740	0	0		3740	-4.98971e-07	0
		3750	0	0		3750	-5.00611e-07	0
		3760	0	0		3760	-4.95309e-07	0
		3770	0	0		3770	-4.83065e-07	0
		3780	0	0		3780	-4.6388e-07	0
		3790	0	0		3790	-4.37752e-07	0
		3800	0	0		3800	-4.16769e-07	0
		3810	0	0		3810	-4.05161e-07	0
		3820	0	0		3820	-3.8948e-07	0
		3830	0	0		3830	-3.69726e-07	0
		3840	0	0		3840	-3.45898e-07	0
		3850	0	0		3850	-3.17997e-07	0
		3860	0	0		3860	-3.10543e-07	0
		3870	0	0		3870	-3.10798e-07	0
		3880	0	0		3880	-3.06732e-07	0
		3890	0	0		3890	-2.98346e-07	0
		3900	0	0		3900	-2.85639e-07	0
		3910	0	0		3910	-2.68611e-07	0
		3920	0	0		3920	-2.5543e-07	0
		3930	0	0		3930	-2.4879e-07	0
		3940	0	0		3940	-2.4006e-07	0
		3950	0	0		3950	-2.2924e-07	0
		3960	0	0		3960	-2.16331e-07	0
		3970	0	0		3970	-2.01332e-07	0
		3980	0	0		3980	-1.84243e-07	0
		3990	0	0		3990	-1.99965e-07	0
		4000	0	0		4000	-1.77551e-07	0

## Sheet: Figure 3d
	exp	r/rmax	nuc vol	simulated	r/rmax	nuc vol
Figure 3d		0.13443	134.505		0	105
		0.35055	126.543		0.00668265	105
		0.35071	132.227		0.0133353	106
		0.35639	181.69		0.020018	106
		0.23568	177.143		0.0267006	107
		0.1362	109.577		0.0332634	108
		0.27106	154.125		0.0401558	108
		0.25635	149.284		0.0467486	109
		0.37788	148.406		0.0533413	109
		0.37899	174.903		0.0599341	110
		0.38623	181.113		0.0668265	111
		0.19004	130.391		0.0734192	111
		0.39091	131.965		0.080012	112
		0.40425	191.957		0.0866047	113
		0.05158	130.395		0.0934972	113
		0.20561	140.273		0.10009	114
		0.10789	118.322		0.106683	115
		0.41281	163.368		0.113575	115
		0.4251	150.592		0.120168	116
		0.42528	149.052		0.126761	116
		0.43618	188.458		0.133353	117
		0.43819	155.839		0.140246	118
		0.46498	192.782		0.146838	118
		0.46519	206.736		0.153431	119
		0.46852	175.953		0.160024	120
		0.48116	140.596		0.166916	120
		0.48223	137.592		0.173509	121
		0.48503	132.402		0.180102	122
		0.49473	126.018		0.186695	123
		0.49478	223.325		0.193587	123
		0.49631	175.926		0.20018	124
		0.49825	171.755		0.206773	125
		0.49839	195.455		0.213665	125
		0.50346	144.033		0.220258	126
		0.50611	155.03		0.22685	127
		0.5063	154.964		0.233443	128
		0.5307	180.588		0.240336	128
		0.53569	157.01		0.246928	129
		0.53852	244.907		0.253521	130
		0.54792	195.839		0.260114	130
		0.55071	155.314		0.267006	131
		0.55142	157.736		0.273599	132
		0.55418	235.07		0.280192	133
		0.60463	198.672		0.286785	133
		0.60486	272.695		0.293677	134
		0.60863	222.432		0.29967	135
		0.61302	233.451		0.305664	136
		0.61699	235.2		0.314654	137
		0.64882	240.622		0.320647	137
		0.65343	283.429		0.326641	138
		0.6571	195.752		0.332634	139
		0.65719	158.934		0.341624	140
		0.7024	268.694		0.347618	140
		0.70381	265.723		0.353611	141
		0.7244	209.447		0.359604	142
		0.72506	189.77		0.365598	143
		0.73379	270.618		0.374588	144
		0.75117	125.406		0.380581	145
		0.78316	315.174		0.386575	145
		0.79134	271.965		0.392568	146
		0.82131	156.223		0.401558	147
		0.82163	194.12		0.407552	148
		0.83641	359.512		0.413545	149
		0.84712	232.752		0.419539	150
		0.8617	221.208		0.428529	150
		0.87541	166.508		0.434522	151
		0.89812	162.485		0.440515	152
		0.94378	340.85		0.446509	153
		0.94465	231.352		0.452502	154
		0.98619	340.664		0.461492	155
		0.99581	231.265		0.467486	156
		0.86	239.485		0.473479	157
					0.479473	158
					0.488463	158
					0.494456	159
					0.50045	160
					0.506443	161
					0.512436	162
					0.521426	163
					0.52742	164
					0.533413	165
					0.539407	166
					0.548397	167
					0.55439	168
					0.560384	169
					0.566377	170
					0.57237	171
					0.581361	172
					0.587354	173
					0.593347	174
					0.599341	175
					0.608331	176
					0.614324	177
					0.620318	178
					0.626311	179
					0.635301	180
					0.641295	181
					0.647288	182
					0.653281	183
					0.659275	184
					0.668265	185
					0.674258	186
					0.680252	187
					0.686245	188
					0.695235	189
					0.701229	190
					0.707222	192
					0.713215	193
					0.719209	194
					0.728199	195
					0.734192	196
					0.740186	197
					0.746179	198
					0.755169	199
					0.761163	201
					0.767156	202
					0.77315	203
					0.78214	204
					0.788133	205
					0.794126	207
					0.80012	208
					0.806113	209
					0.815103	210
					0.821097	211
					0.82709	213
					0.833084	214
					0.842074	215
					0.848067	217
					0.854061	218
					0.860054	219
					0.866047	221
					0.875037	222
					0.881031	223
					0.887024	225
					0.893018	226
					0.902008	228
					0.908001	229
					0.913995	231
					0.919988	232
					0.928978	234
					0.934972	235
					0.940965	237
					0.946958	238
					0.952952	240
					0.961942	242
					0.967935	243
					0.973929	245
					0.979922	247
					0.988912	249
					0.994906	251
					1.0009	252

## Sheet: Figure 3e
	r/rmax	osm P
Figure 3e	0	308
	0.00713828	308
	0.0142446	308
	0.0213828	308
	0.0285211	308
	0.0355314	308
	0.0428937	308
	0.049936	308
	0.0569782	308
	0.0640205	308
	0.0713828	308
	0.0784251	308
	0.0854673	308
	0.0925096	308
	0.099872	308
	0.106914	308
	0.113956	308
	0.121319	308
	0.128361	308
	0.135403	308
	0.142446	307
	0.149808	307
	0.15685	307
	0.163892	307
	0.170935	307
	0.178297	307
	0.185339	307
	0.192382	307
	0.199424	307
	0.206786	307
	0.213828	307
	0.220871	307
	0.228233	307
	0.235275	306
	0.242318	306
	0.24936	306
	0.256722	306
	0.263764	306
	0.270807	306
	0.277849	306
	0.285211	306
	0.292254	306
	0.299296	305
	0.306338	305
	0.3137	305
	0.320102	305
	0.326504	305
	0.336108	305
	0.34251	305
	0.348912	305
	0.355314	304
	0.364917	304
	0.371319	304
	0.377721	304
	0.384123	304
	0.390525	304
	0.400128	303
	0.40653	303
	0.412932	303
	0.419334	303
	0.428937	303
	0.435339	302
	0.441741	302
	0.448143	302
	0.457746	302
	0.464149	302
	0.470551	301
	0.476953	301
	0.483355	301
	0.492958	301
	0.49936	301
	0.505762	300
	0.512164	300
	0.521767	300
	0.528169	300
	0.534571	299
	0.540973	299
	0.547375	299
	0.556978	299
	0.56338	298
	0.569782	298
	0.576184	298
	0.585787	298
	0.59219	297
	0.598592	297
	0.604994	297
	0.611396	296
	0.620999	296
	0.627401	296
	0.633803	295
	0.640205	295
	0.649808	295
	0.65621	295
	0.662612	294
	0.669014	294
	0.678617	294
	0.685019	293
	0.691421	293
	0.697823	293
	0.704225	292
	0.713828	292
	0.72023	291
	0.726633	291
	0.733035	291
	0.742638	290
	0.74904	290
	0.755442	290
	0.761844	289
	0.768246	289
	0.777849	288
	0.784251	288
	0.790653	288
	0.797055	287
	0.806658	287
	0.81306	286
	0.819462	286
	0.825864	285
	0.835467	285
	0.841869	285
	0.848271	284
	0.854673	284
	0.861076	283
	0.870679	283
	0.877081	282
	0.883483	282
	0.889885	281
	0.899488	281
	0.90589	280
	0.912292	280
	0.918694	280
	0.925096	279
	0.934699	279
	0.941101	278
	0.947503	278
	0.953905	277
	0.963508	277
	0.96991	277
	0.976312	276
	0.982714	276
	0.992318	276
	0.99872	275
	1.00512	275

## Sheet: Figure 3f
	r/rmax	f
Figure 3f	0	1.5
	0.00668265	1.5
	0.0133353	1.5
	0.020018	1.5
	0.0267006	1.5
	0.0332634	1.5
	0.0401558	1.5
	0.0467486	1.5
	0.0533413	1.5
	0.0599341	1.5
	0.0668265	1.5
	0.0734192	1.5
	0.080012	1.5
	0.0866047	1.5
	0.0934972	1.5
	0.10009	1.5
	0.106683	1.5
	0.113575	1.5
	0.120168	1.5
	0.126761	1.5
	0.133353	1.5
	0.140246	1.5
	0.146838	1.5
	0.153431	1.5
	0.160024	1.5
	0.166916	1.5
	0.173509	1.5
	0.180102	1.5
	0.186695	1.5
	0.193587	1.5
	0.20018	1.5
	0.206773	1.5
	0.213665	1.5
	0.220258	1.5
	0.22685	1.5
	0.233443	1.5
	0.240336	1.5
	0.246928	1.5
	0.253521	1.5
	0.260114	1.5
	0.267006	1.5
	0.273599	1.5
	0.280192	1.5
	0.286785	1.5
	0.293677	1.5
	0.29967	1.5
	0.305664	1.5
	0.314654	1.5
	0.320647	1.5
	0.326641	1.5
	0.332634	1.5
	0.341624	1.5
	0.347618	1.5
	0.353611	1.5
	0.359604	1.5
	0.365598	1.5
	0.374588	1.5
	0.380581	1.5
	0.386575	1.5
	0.392568	1.5
	0.401558	1.5
	0.407552	1.5
	0.413545	1.5
	0.419539	1.5
	0.428529	1.5
	0.434522	1.5
	0.440515	1.5
	0.446509	1.5
	0.452502	1.5
	0.461492	1.5
	0.467486	1.5
	0.473479	1.5
	0.479473	1.5
	0.488463	1.5
	0.494456	1.5
	0.50045	1.5
	0.506443	1.5
	0.512436	1.5
	0.521426	1.5
	0.52742	1.5
	0.533413	1.5
	0.539407	1.5
	0.548397	1.5
	0.55439	1.5
	0.560384	1.5
	0.566377	1.5
	0.57237	1.5
	0.581361	1.5
	0.587354	1.5
	0.593347	1.5
	0.599341	1.5
	0.608331	1.5
	0.614324	1.5
	0.620318	1.5
	0.626311	1.5
	0.635301	1.5
	0.641295	1.5
	0.647288	1.5
	0.653281	1.5
	0.659275	1.5
	0.668265	1.5
	0.674258	1.5
	0.680252	1.5
	0.686245	1.5
	0.695235	1.5
	0.701229	1.5
	0.707222	1.5
	0.713215	1.5
	0.719209	1.5
	0.728199	1.5
	0.734192	1.5
	0.740186	1.5
	0.746179	1.51
	0.755169	1.52
	0.761163	1.54
	0.767156	1.55
	0.77315	1.56
	0.78214	1.57
	0.788133	1.58
	0.794126	1.59
	0.80012	1.6
	0.806113	1.83
	0.815103	2.06
	0.821097	2.3
	0.82709	2.54
	0.833084	2.78
	0.842074	3.02
	0.848067	3.26
	0.854061	3.51
	0.860054	3.76
	0.866047	4.01
	0.875037	4.26
	0.881031	4.51
	0.887024	4.77
	0.893018	5.03
	0.902008	5.29
	0.908001	5.55
	0.913995	5.82
	0.919988	6.09
	0.928978	6.36
	0.934972	6.64
	0.940965	6.92
	0.946958	7.2
	0.952952	7.49
	0.961942	7.78
	0.967935	8.07
	0.973929	8.37
	0.979922	8.67
	0.988912	8.98
	0.994906	9.29
	1.0009	9.6

## Sheet: Figure 3h
	core	peri
Figure 3h	106.52	125.41
	109.58	126.02
	118.32	132.4
	118.55	137.59
	122.7	140.6
	126.54	144.03
	129.56	145.36
	130.39	149.05
	130.39	150.59
	131	153.02
	131.5	154.96
	131.96	155.03
	132.23	155.25
	133.57	155.31
	134.5	155.84
	135.38	156.22
	135.51	157.01
	137.68	157.74
	138.53	158.93
	140.27	162.49
	144.75	163.84
	145.31	163.93
	145.88	166.51
	148.1	169.1
	148.41	170.4
	148.76	171.76
	149.28	173.02
	151.11	175.02
	152.35	175.16
	154.12	175.93
	159.9	175.95
	160.71	176.19
	161.19	177.54
	161.6	178.54
	162.09	180.59
	163.37	181.17
	165.48	182.28
	171.59	182.41
	171.75	186.69
	171.9	188.46
	174.89	188.82
	174.9	189.17
	177.14	189.55
	181.11	189.77
	181.69	190.68
	191.96	191.55
	196.8	192.78
	198.48	192.83
		194.12
		195.45
		195.75
		195.84
		195.95
		196.55
		197.55
		198.38
		198.67
		198.67
		200.39
		201.24
		201.35
		201.8
		202.39
		202.55
		202.87
		203.05
		203.8
		204.05
		204.68
		206.74
		206.88
		207.25
		209.16
		209.45
		210.35
		212.37
		212.93
		213.04
		213.45
		213.56
		217.83
		218.23
		219.32
		219.9
		220.06
		221.21
		222.32
		222.43
		222.91
		223.13
		223.33
		227.53
		228.68
		229.8
		231.27
		231.35
		232.75
		233.45
		235.07
		235.2
		239.49
		240.62
		241.46
		244.91
		265.72
		268.69
		270.62
		271.96
		272.69
		283.43
		315.17
		340.66
		340.85
		359.51

[truncated: 5 more sheets: Figure 4a, Figure 4b, Figure 4d, Figure 4e, Figure 5b]
